# Supplementary material for: Pilot study: predicting the interplay between FOXO1 and its downstream long non-coding RNAs in HCC
Source: Front Oncol. 2026 Feb 16;16:1692980. doi: 10.3389/fonc.2026.1692980 (PMC12950588; doi:10.3389/fonc.2026.1692980)
Supplement: Supplementary file 3 [file Table1.xlsx]

## Sheet: Supplementary Table 1
	Supplementary Table 1
geneId	hgnc_symbol	RefSeq	GeneName	annotation	distanceToTSS	peaks
148413	MRPL20-AS1	NR_015434	MRPL20 antisense RNA 1	Promoter (1-2kb)	1277	322.632
440900	LINC01191	NR_034128	long intergenic non-protein coding RNA 1191	Promoter (<=1kb)	-280	276.484
101927219	HNF4A-AS1	NR_109949	HNF4A antisense RNA 1	Promoter (<=1kb)	757	263.723
693214	MIR629	NR_030714	microRNA 629	Promoter (<=1kb)	405	241.572
100500899	MIR3692	NR_037463	microRNA 3692	Promoter (1-2kb)	1918	221.95
100874343	HS1BP3-IT1	NR_046836	HS1BP3 intronic transcript 1	Promoter (<=1kb)	-677	214.301
440288	UBL7-AS1	NR_038448	UBL7 antisense RNA 1 (head to head)	Promoter (<=1kb)	0	200.137
100422904	MIR3193	NR_036161	microRNA 3193	Promoter (1-2kb)	1307	197.401
105375650	MIR3150BHG	NR_132986	MIR3150B host gene	Promoter (1-2kb)	-1748	190.586
105378744	LINC01767	NR_147163	long intergenic non-protein coding RNA 1767	Promoter (<=1kb)	0	184.244
285419	LINC01091	NR_027105	long intergenic non-protein coding RNA 1091	Promoter (<=1kb)	-406	183.742
105371919	LINC01977	NR_146504	long intergenic non-protein coding RNA 1977	Promoter (1-2kb)	-1020	181.524
105371919	LINC01977	NR_146504	long intergenic non-protein coding RNA 1977	Promoter (<=1kb)	0	180.86
84847	LINC00525	NR_038407	long intergenic non-protein coding RNA 525	Promoter (1-2kb)	1951	178.458
100507056	CCAT1	NR_108049	colon cancer associated transcript 1	Promoter (<=1kb)	0	176.51
105375616	LINC01022	NR_132379	long intergenic non-protein coding RNA 1022	Promoter (<=1kb)	94	175.549
100422938	MIR3142	NR_036095	microRNA 3142	Promoter (1-2kb)	1613	175.501
101929023	LINC01762	NR_125972	long intergenic non-protein coding RNA 1762	Promoter (<=1kb)	195	170.453
100847022	MIR5093	NR_049816	microRNA 5093	Promoter (1-2kb)	-1338	167.412
105375013	HCG20	NR_138037	HLA complex group 20	Promoter (<=1kb)	0	164.833
101928776	LINC01258	NR_110951	long intergenic non-protein coding RNA 1258	Promoter (<=1kb)	-689	164.331
105374988	LOC105374988	NR_134611	uncharacterized LOC105374988	Promoter (<=1kb)	-406	164.309
104797537	GACAT3	NR_126559	gastric cancer associated transcript 3	Promoter (1-2kb)	-1324	163.86
84809	CROCCP2	NR_026752	CROCC pseudogene 2	Promoter (<=1kb)	0	163.455
100616204	MIR4729	NR_039882	microRNA 4729	Promoter (<=1kb)	800	163.229
285419	LINC01091	NR_027105	long intergenic non-protein coding RNA 1091	Promoter (1-2kb)	1931	161.899
100534593	STX16-NPEPL1	NR_037945	STX16-NPEPL1 readthrough (NMD candidate)	Promoter (<=1kb)	0	161.881
100507459	NRSN2-AS1	NR_109990	NRSN2 antisense RNA 1	Promoter (<=1kb)	0	156.622
342	APOC1P1	NR_028412	apolipoprotein C1 pseudogene 1	Promoter (1-2kb)	-1082	156.288
100131208	SNAP25-AS1	NR_040710	SNAP25 antisense RNA 1	Promoter (<=1kb)	0	155.829
219731	PROSER2-AS1	NR_038222	PROSER2 antisense RNA 1	Promoter (1-2kb)	-1009	154.65
283587	LINC01146	NR_046094	long intergenic non-protein coding RNA 1146	Promoter (<=1kb)	-88	154.317
101927884	EVA1A-AS	NR_110281	EVA1A antisense RNA	Promoter (1-2kb)	-1214	154.1
100874337	PLCB1-IT1	NR_046809	PLCB1 intronic transcript 1	Promoter (1-2kb)	1931	152.283
643770	LINC02453	NR_038383	long intergenic non-protein coding RNA 2453	Promoter (<=1kb)	-5	150.473
100874114	CCDC13-AS1	NR_046732	CCDC13 antisense RNA 1	Promoter (<=1kb)	-49	150.395
100616213	MIR4437	NR_039637	microRNA 4437	Promoter (<=1kb)	0	149.688
100874123	ZNRF3-AS1	NR_046851	ZNRF3 antisense RNA 1	Promoter (<=1kb)	458	148.675
101927974	LOC101927974	NR_144536	uncharacterized LOC101927974	Promoter (<=1kb)	0	146.611
105369595	LOC105369595	NR_134624	uncharacterized LOC105369595	Promoter (<=1kb)	689	142.154
494325	MIR376A1	NR_029868	microRNA 376a-1	Promoter (<=1kb)	175	141.273
100506175	RIPOR3-AS1	NR_111906	RIPOR3 antisense RNA 1	Promoter (<=1kb)	195	138.392
102724084	DYNLRB2-AS1	NR_120307	DYNLRB2 antisense RNA 1	Promoter (<=1kb)	0	138.231
103021294	ABALON	NR_131907	apoptotic BCL2L1-antisense long non-coding RNA	Promoter (<=1kb)	-447	137.832
100506810	LINC01132	NR_038856	long intergenic non-protein coding RNA 1132	Promoter (<=1kb)	73	134.885
101927851	LOC101927851	NR_125945	uncharacterized LOC101927851	Promoter (<=1kb)	76	135.738
100616225	MIR4756	NR_039913	microRNA 4756	Promoter (<=1kb)	586	131.798
105372493	LOC105372493	NR_136535	uncharacterized LOC105372493	Promoter (<=1kb)	0	133.659
104533120	TRIM31-AS1	NR_126470	TRIM31 antisense RNA 1	Promoter (1-2kb)	-1934	130.22
101927851	LOC101927851	NR_125945	uncharacterized LOC101927851	Promoter (<=1kb)	-69	131.635
388796	SNHG17	NR_015366	small nucleolar RNA host gene 17	Promoter (<=1kb)	0	129.986
339789	LINC00299	NR_034135	long intergenic non-protein coding RNA 299	Promoter (<=1kb)	-244	119.872
100507266	STX18-AS1	NR_037888	STX18 antisense RNA 1 (head to head)	Promoter (<=1kb)	0	118.838
400512	NSMCE1-DT	NR_037184	NSMCE1 divergent transcript	Promoter (1-2kb)	1105	118.505
100379251	NPPA-AS1	NR_037806	NPPA antisense RNA 1	Promoter (1-2kb)	1802	118.179
100506639	LOC100506639	NR_102752	uncharacterized LOC100506639	Promoter (<=1kb)	-75	118.429
102466250	MIR7973-1	NR_107012	microRNA 7973-1	Promoter (<=1kb)	-79	118.106
100996902	LINC01883	NR_146454	long intergenic non-protein coding RNA 1883	Promoter (1-2kb)	1744	117.947
201651	AADACP1	NR_026915	arylacetamide deacetylase pseudogene 1	Promoter (<=1kb)	0	117.736
440900	LINC01191	NR_034128	long intergenic non-protein coding RNA 1191	Promoter (<=1kb)	-921	116.982
101929760	PIK3IP1-DT	NR_110542	PIK3IP1 divergent transcript	Promoter (<=1kb)	0	115.89
647033	PA2G4P4	NR_003284	proliferation-associated 2G4 pseudogene 4	Promoter (1-2kb)	-1923	115.581
102464825	MIR6070	NR_106718	microRNA 6070	Promoter (<=1kb)	69	114.972
100289019	SLC25A25-AS1	NR_033374	SLC25A25 antisense RNA 1	Promoter (<=1kb)	845	113.951
101928105	LOC101928105	NR_121657	uncharacterized LOC101928105	Promoter (1-2kb)	-1927	114.873
554279	LINC00862	NR_040064	long intergenic non-protein coding RNA 862	Promoter (1-2kb)	1445	111.659
100506696	PCAT6	NR_046325	prostate cancer associated transcript 6	Promoter (<=1kb)	-73	110.982
101927543	LOC101927543	NR_125419	uncharacterized LOC101927543	Promoter (1-2kb)	1039	111.264
101927726	BEAN1-AS1	NR_109960	BEAN1 antisense RNA 1	Promoter (<=1kb)	117	110.119
100506190	LINC00963	NR_038955	long intergenic non-protein coding RNA 963	Promoter (<=1kb)	242	109.915
101410535	LAMTOR5-AS1	NR_102697	LAMTOR5 antisense RNA 1	Promoter (<=1kb)	0	109.734
104548972	SALRNA3	NR_126481	senescence associated long non-coding RNA 3	Promoter (1-2kb)	1619	109.427
100302129	MIR1915	NR_031736	microRNA 1915	Promoter (<=1kb)	636	108.638
100302183	MIR1825	NR_031726	microRNA 1825	Promoter (1-2kb)	-1790	108.168
105371795	LOC105371795	NR_135646	uncharacterized LOC105371795	Promoter (<=1kb)	0	108.206
100616495	MIR2392	NR_039729	microRNA 2392	Promoter (1-2kb)	1593	107.874
100506749	AGAP1-IT1	NR_131900	AGAP1 intronic transcript 1	Promoter (<=1kb)	-298	106.693
102724539	LINC01714	NR_125998	long intergenic non-protein coding RNA 1714	Promoter (<=1kb)	-985	106.469
101928505	LOC101928505	NR_104668	uncharacterized LOC101928505	Promoter (<=1kb)	0	106.68
111082993	LINC02569	NR_149088	long intergenic non-protein coding RNA 2569	Promoter (<=1kb)	0	103.571
646324	LINC00607	NR_037195	long intergenic non-protein coding RNA 607	Promoter (1-2kb)	1754	103.48
200772	UICLM	NR_033841	up-regulated in colorectal cancer liver metastasis	Promoter (<=1kb)	-944	102.526
401472	GASAL1	NR_149020	growth arrest associated lncRNA 1	Promoter (<=1kb)	0	102.294
100507410	C1QTNF1-AS1	NR_040018	C1QTNF1 antisense RNA 1	Promoter (<=1kb)	605	101.846
100506299	ID2-AS1	NR_110153	ID2 antisense RNA 1	Promoter (<=1kb)	717	101.693
103106903	LINC01276	NR_120347	long intergenic non-protein coding RNA 1276	Promoter (<=1kb)	-99	101.492
100500850	MIR3682	NR_037453	microRNA 3682	Promoter (1-2kb)	-1933	101.136
101929705	SCIRT	NR_125864	stem cell inhibitory RNA transcript	Promoter (<=1kb)	-603	100.446
102724467	LOC102724467	NR_120309	uncharacterized LOC102724467	Promoter (<=1kb)	18	100.732
138948	DBH-AS1	NR_002783	DBH antisense RNA 1	Promoter (1-2kb)	-1312	99.4305
101928105	LOC101928105	NR_121657	uncharacterized LOC101928105	Promoter (1-2kb)	1425	99.6809
105374582	LINC01820	NR_146999	long intergenic non-protein coding RNA 1820	Promoter (<=1kb)	-632	99.1833
440900	LINC01191	NR_034128	long intergenic non-protein coding RNA 1191	Promoter (<=1kb)	411	98.6363
55451	LINC00216	NR_146595	long intergenic non-protein coding RNA 216	Promoter (<=1kb)	-199	98.1926
103106903	LINC01276	NR_120347	long intergenic non-protein coding RNA 1276	Promoter (1-2kb)	1482	97.3067
100505771	MHENCR	NR_132417	melanoma highly expressed competing endogenous lncRNA for miR-425 and miR-489	Promoter (1-2kb)	1163	96.8206
103106903	LINC01276	NR_120347	long intergenic non-protein coding RNA 1276	Promoter (<=1kb)	362	95.5953
101928154	LINC01485	NR_108028	long intergenic non-protein coding RNA 1485	Promoter (<=1kb)	942	95.4304
646982	LINC00598	NR_024505	long intergenic non-protein coding RNA 598	Promoter (<=1kb)	-786	94.3547
100500914	MIR3610	NR_037404	microRNA 3610	Promoter (<=1kb)	0	94.0366
100847029	MIR5003	NR_049799	microRNA 5003	Promoter (1-2kb)	-1648	93.8522
100271836	SMG1P3	NR_027155	SMG1 pseudogene 3	Promoter (<=1kb)	-59	93.8334
100187716	MIR1224	NR_030410	microRNA 1224	Promoter (<=1kb)	481	93.59
100302128	MIR1302-3	NR_031632	microRNA 1302-3	Promoter (<=1kb)	-822	93.2441
339894	LINC00880	NR_034007	long intergenic non-protein coding RNA 880	Promoter (1-2kb)	-1905	93.0216
101927481	LINC01909	NR_126336	long intergenic non-protein coding RNA 1909	Promoter (1-2kb)	-1377	92.8612
101928304	LOC101928304	NR_125855	uncharacterized LOC101928304	Promoter (<=1kb)	749	92.9929
100190940	LINC02418	NR_024457	long intergenic non-protein coding RNA 2418	Promoter (1-2kb)	1138	92.1957
101928988	LOC101928988	NR_120344	uncharacterized LOC101928988	Promoter (<=1kb)	255	92.4582
100288846	MIA2-AS1	NR_038935	MIA2 antisense RNA 1	Promoter (<=1kb)	336	92.1837
100271836	SMG1P3	NR_027155	SMG1 pseudogene 3	Promoter (<=1kb)	-217	91.9315
100128782	LINC00476	NR_023389	long intergenic non-protein coding RNA 476	Promoter (<=1kb)	0	91.6704
100128568	RANBP3-DT	NR_046376	RANBP3 divergent transcript	Promoter (<=1kb)	-18	91.5017
100616231	MIR4519	NR_039744	microRNA 4519	Promoter (<=1kb)	0	91.0183
101929715	ODC1-DT	NR_110597	ODC1 divergent transcript	Promoter (<=1kb)	10	90.9677
101927768	HDAC2-AS2	NR_125845	HDAC2 and HS3ST5 antisense RNA 2	Promoter (<=1kb)	0	90.7365
101928136	LINC01484	NR_108027	long intergenic non-protein coding RNA 1484	Promoter (<=1kb)	0	90.5801
101927171	LINC01564	NR_125841	long intergenic non-protein coding RNA 1564	Promoter (<=1kb)	-432	89.9
102467147	LINC01948	NR_104664	long intergenic non-protein coding RNA 1948	Promoter (1-2kb)	1305	89.346
100286922	LOC100286922	NR_037694	DnaJ heat shock protein family (Hsp40) member B3 pseudogene	Promoter (1-2kb)	-1535	88.544
100506119	LINC01503	NR_120685	long intergenic non-protein coding RNA 1503	Promoter (<=1kb)	214	87.7644
102724312	LINC01770	NR_125994	long intergenic non-protein coding RNA 1770	Promoter (1-2kb)	1167	86.9822
100271836	SMG1P3	NR_027155	SMG1 pseudogene 3	Promoter (1-2kb)	-1291	85.6019
102465840	MIR7854	NR_107008	microRNA 7854	Promoter (<=1kb)	210	85.5111
145200	LINC00239	NR_026774	long intergenic non-protein coding RNA 239	Promoter (1-2kb)	1432	85.5002
283131	NEAT1	NR_002802	nuclear paraspeckle assembly transcript 1	Promoter (1-2kb)	-1366	85.4367
100505771	MHENCR	NR_132417	melanoma highly expressed competing endogenous lncRNA for miR-425 and miR-489	Promoter (<=1kb)	0	85.3947
728730	MAP4K3-DT	NR_037875	MAP4K3 divergent transcript	Promoter (1-2kb)	1390	84.8224
100302168	MIR1257	NR_031658	microRNA 1257	Promoter (1-2kb)	1303	84.1303
400999	FLJ42351	NR_033871	uncharacterized LOC400999	Promoter (<=1kb)	724	85.0553
101926933	PRMT5-DT	NR_110002	PRMT5 divergent transcript	Promoter (<=1kb)	0	83.8255
101927027	CHROMR	NR_110204	cholesterol induced regulator of metabolism RNA	Promoter (1-2kb)	-1581	83.2541
105375423	LOC105375423	NR_159959	uncharacterized LOC105375423	Promoter (<=1kb)	11	84.0387
101927245	LOC101927245	NR_160672	uncharacterized LOC101927245	Promoter (<=1kb)	856	83.8638
100422995	MIR3175	NR_036136	microRNA 3175	Promoter (<=1kb)	-79	82.7358
100499467	LINC00673	NR_036488	long intergenic non-protein coding RNA 673	Promoter (<=1kb)	519	82.2121
101927851	LOC101927851	NR_125945	uncharacterized LOC101927851	Promoter (1-2kb)	1959	83.0486
100887750	MRPS31P5	NR_002816	mitochondrial ribosomal protein S31 pseudogene 5	Promoter (<=1kb)	0	82.0618
100506083	DDX19A-DT	NR_039997	DDX19A divergent transcript	Promoter (<=1kb)	0	81.5488
100847049	MIR4999	NR_049795	microRNA 4999	Promoter (<=1kb)	865	81.3847
100507373	ADGRL1-AS1	NR_045214	ADGRL1 antisense RNA 1	Promoter (<=1kb)	0	81.2873
100874055	LINC00570	NR_047499	long intergenic non-protein coding RNA 570	Promoter (1-2kb)	-1549	81.1062
100131208	SNAP25-AS1	NR_040710	SNAP25 antisense RNA 1	Promoter (1-2kb)	-1582	80.9177
105371333	LINC02136	NR_146574	long intergenic non-protein coding RNA 2136	Promoter (<=1kb)	0	80.3742
102466250	MIR7973-1	NR_107012	microRNA 7973-1	Promoter (1-2kb)	-1632	80.2134
100302135	MIR320C1	NR_031565	microRNA 320c-1	Promoter (1-2kb)	1200	80.1189
104310351	LINC01331	NR_126354	long intergenic non-protein coding RNA 1331	Promoter (1-2kb)	-1345	79.9088
400867	LOC400867	NR_120405	uncharacterized LOC400867	Promoter (1-2kb)	-1650	80.785
101928111	HDAC4-AS1	NR_135575	HDAC4 antisense RNA 1	Promoter (<=1kb)	44	79.6427
101927124	HEATR5A-DT	NR_110045	HEATR5A divergent transcript	Promoter (<=1kb)	839	79.6167
104472713	PCAT29	NR_126437	prostate cancer associated transcript 29	Promoter (<=1kb)	0	79.11
105369343	MIR194-2HG	NR_133638	MIR194-2 host gene	Promoter (<=1kb)	-60	78.8461
100533107	RTEL1-TNFRSF6B	NR_037882	RTEL1-TNFRSF6B readthrough (NMD candidate)	Promoter (<=1kb)	0	78.6333
100302119	MIR1538	NR_031719	microRNA 1538	Promoter (<=1kb)	0	78.3264
100507459	NRSN2-AS1	NR_109990	NRSN2 antisense RNA 1	Promoter (<=1kb)	0	77.466
112935892	LINC02605	NR_157588	long intergenic non-protein coding RNA 2605	Promoter (<=1kb)	-457	77.2093
105371008	LINC02251	NR_146563	long intergenic non-protein coding RNA 2251	Promoter (<=1kb)	0	77.206
100506098	LOC100506098	NR_134567	uncharacterized LOC100506098	Promoter (<=1kb)	570	78.7885
102723766	LINC02362	NR_125933	long intergenic non-protein coding RNA 2362	Promoter (1-2kb)	-1674	77.1594
727682	TAB3-AS1	NR_145449	TAB3 antisense RNA 1	Promoter (<=1kb)	824	77.1029
400752	LINC01144	NR_024270	long intergenic non-protein coding RNA 1144	Promoter (<=1kb)	19	76.91
101927478	LOC101927478	NR_110630	uncharacterized LOC101927478	Promoter (1-2kb)	1249	77.4525
647979	NORAD	NR_027451	non-coding RNA activated by DNA damage	Promoter (<=1kb)	0	76.8516
100133205	LINC00240	NR_026775	long intergenic non-protein coding RNA 240	Promoter (<=1kb)	0	76.7454
693139	MIR554	NR_030280	microRNA 554	Promoter (1-2kb)	1582	76.547
101927124	HEATR5A-DT	NR_110045	HEATR5A divergent transcript	Promoter (<=1kb)	0	76.1536
400128	TUSC8	NR_104174	tumor suppressor candidate 8	Promoter (1-2kb)	1191	75.9096
100528007	BORCS7-ASMT	NR_037644	BORCS7-ASMT readthrough (NMD candidate)	Promoter (<=1kb)	0	75.4606
101929698	LOC101929698	NR_110619	uncharacterized LOC101929698	Promoter (<=1kb)	0	76.8834
101929639	B4GALT1-AS1	NR_108108	B4GALT1 antisense RNA 1	Promoter (<=1kb)	-829	75.4102
406991	MIR21	NR_029493	microRNA 21	Promoter (1-2kb)	1794	75.308
285189	PLGLA	NR_003506	plasminogen like A (pseudogene)	Promoter (1-2kb)	-1458	75.1559
90271	OLMALINC	NR_026762	oligodendrocyte maturation-associated long intergenic non-coding RNA	Promoter (1-2kb)	-1484	74.5361
105371828	LINC02073	NR_146897	long intergenic non-protein coding RNA 2073	Promoter (<=1kb)	0	74.5129
101927124	HEATR5A-DT	NR_110045	HEATR5A divergent transcript	Promoter (<=1kb)	0	74.4106
100507564	LOC100507564	NR_038953	uncharacterized LOC100507564	Promoter (<=1kb)	0	75.8557
379025	PSMA3-AS1	NR_029434	PSMA3 antisense RNA 1	Promoter (<=1kb)	919	74.1312
100134015	UBOX5-AS1	NR_038395	UBOX5 antisense RNA 1	Promoter (<=1kb)	252	74.0536
493812	HCG11	NR_026790	HLA complex group 11	Promoter (<=1kb)	-275	74.0367
105369343	MIR194-2HG	NR_133638	MIR194-2 host gene	Promoter (<=1kb)	-819	73.9992
105378305	LOC105378305	NR_155748	uncharacterized LOC105378305	Promoter (<=1kb)	0	75.201
101926926	RDH10-AS1	NR_125388	RDH10 antisense RNA 1	Promoter (1-2kb)	-1951	73.9661
100506328	LINC01127	NR_103791	long intergenic non-protein coding RNA 1127	Promoter (<=1kb)	-498	73.8454
400794	LRRC52-AS1	NR_026744	LRRC52 antisense RNA 1	Promoter (1-2kb)	1675	73.822
100288846	MIA2-AS1	NR_038935	MIA2 antisense RNA 1	Promoter (<=1kb)	0	73.5524
6023	RMRP	NR_003051	RNA component of mitochondrial RNA processing endoribonuclease	Promoter (<=1kb)	32	73.4984
729467	HSD52	NR_027120	uncharacterized LOC729467	Promoter (<=1kb)	-490	74.1712
113939925	BMS1P4-AGAP5	NR_160425	BMS1P4-AGAP5 readthough	Promoter (<=1kb)	0	73.4855
100874253	LINC00853	NR_047498	long intergenic non-protein coding RNA 853	Promoter (<=1kb)	0	73.4653
107986980	LINC02055	NR_147196	long intergenic non-protein coding RNA 2055	Promoter (<=1kb)	0	73.1049
100505915	LOC100505915	NR_125434	uncharacterized LOC100505915	Promoter (<=1kb)	0	74.0265
728175	LINC02363	NR_040108	long intergenic non-protein coding RNA 2363	Promoter (1-2kb)	-1045	72.9531
101926918	GTF2IP12	NR_135112	general transcription factor IIi pseudogene 12	Promoter (<=1kb)	0	72.9194
100422957	MIR3131	NR_036081	microRNA 3131	Promoter (<=1kb)	404	72.6935
101930748	LINC00367	NR_104058	long intergenic non-protein coding RNA 367	Promoter (<=1kb)	-948	72.5571
101929745	LINC02119	NR_134272	long intergenic non-protein coding RNA 2119	Promoter (<=1kb)	-161	72.1854
90271	OLMALINC	NR_026762	oligodendrocyte maturation-associated long intergenic non-coding RNA	Promoter (<=1kb)	-38	72.0213
100874343	HS1BP3-IT1	NR_046836	HS1BP3 intronic transcript 1	Promoter (<=1kb)	-2	71.7941
101101775	TMEM220-AS1	NR_073455	TMEM220 antisense RNA 1	Promoter (<=1kb)	0	71.5912
406944	MIR153-1	NR_029688	microRNA 153-1	Promoter (<=1kb)	-622	71.2573
101927865	MYOSLID-AS1	NR_110283	MYOSLID antisense RNA 1	Promoter (<=1kb)	0	71.1691
100422904	MIR3193	NR_036161	microRNA 3193	Promoter (<=1kb)	0	71.0743
104797537	GACAT3	NR_126559	gastric cancer associated transcript 3	Promoter (<=1kb)	0	70.6806
85028	SNHG12	NR_024127	small nucleolar RNA host gene 12	Promoter (<=1kb)	0	70.6059
400558	LINC02138	NR_046200	long intergenic non-protein coding RNA 2138	Promoter (1-2kb)	1071	70.5166
101927056	LINC02614	NR_125395	long intergenic non-protein coding RNA 2614	Promoter (1-2kb)	-1008	70.4975
101978785	PCAT14	NR_109832	prostate cancer associated transcript 14	Promoter (<=1kb)	-449	70.4852
101928035	PSMD7-DT	NR_104657	PSMD7 divergent transcript	Promoter (<=1kb)	0	70.4454
107546764	LINC01976	NR_136406	long intergenic non-protein coding RNA 1976	Promoter (<=1kb)	0	70.4081
401264	TRAM2-AS1	NR_103446	TRAM2 antisense RNA 1 (head to head)	Promoter (<=1kb)	0	70.0089
442211	ATP6V0CP3	NR_037141	ATPase H+ transporting V0 subunit c pseudogene 3	Promoter (<=1kb)	-319	69.853
100313773	MIR548H2	NR_031678	microRNA 548h-2	Promoter (<=1kb)	-866	69.646
102465252	MIR6506	NR_106761	microRNA 6506	Promoter (<=1kb)	395	69.5975
100131998	RRN3P3	NR_027460	RRN3 pseudogene 3	Promoter (<=1kb)	0	69.5165
105374366	LINC02482	NR_134664	long intergenic non-protein coding RNA 2482	Promoter (<=1kb)	0	69.2466
100132174	LINC01987	NR_104134	long intergenic non-protein coding RNA 1987	Promoter (<=1kb)	660	69.1974
100505702	LINC01094	NR_038303	long intergenic non-protein coding RNA 1094	Promoter (<=1kb)	56	69.0326
101927043	EPCAM-DT	NR_110207	EPCAM divergent transcript	Promoter (<=1kb)	0	68.872
100616203	MIR4734	NR_039887	microRNA 4734	Promoter (<=1kb)	-45	68.6771
100506299	ID2-AS1	NR_110153	ID2 antisense RNA 1	Promoter (1-2kb)	-1084	68.612
727758	ROCK1P1	NR_033770	Rho associated coiled-coil containing protein kinase 1 pseudogene 1	Promoter (1-2kb)	-1235	68.6042
286122	LINC02904	NR_126398	long intergenic non-protein coding RNA 2904	Promoter (<=1kb)	-303	68.59
105370183	LINC00390	NR_132368	long intergenic non-protein coding RNA 390	Promoter (<=1kb)	0	68.4523
728323	LINC01881	NR_024437	long intergenic non-protein coding RNA 1881	Promoter (<=1kb)	0	67.9136
51275	MAPKAPK5-AS1	NR_015404	MAPKAPK5 antisense RNA 1	Promoter (<=1kb)	0	67.6368
102724515	LINC01291	NR_125792	long intergenic non-protein coding RNA 1291	Promoter (<=1kb)	-98	67.3067
157489	SDAD1P1	NR_144550	SDA1 domain containing 1 pseudogene 1	Promoter (<=1kb)	0	67.249
100507218	RNF157-AS1	NR_040017	RNF157 antisense RNA 1	Promoter (<=1kb)	0	67.1551
100505826	STK4-AS1	NR_038341	STK4 antisense RNA 1 (head to head)	Promoter (<=1kb)	0	67.0752
100505783	OSER1-DT	NR_038337	OSER1 divergent transcript	Promoter (<=1kb)	0	66.9609
101928001	PRKCA-AS1	NR_110822	PRKCA antisense RNA 1	Promoter (<=1kb)	-464	66.8923
105371252	LINC02168	NR_146573	long intergenic non-protein coding RNA 2168	Promoter (1-2kb)	-1853	66.7635
339290	LINC00667	NR_015389	long intergenic non-protein coding RNA 667	Promoter (<=1kb)	0	66.7492
100505678	STARD4-AS1	NR_040093	STARD4 antisense RNA 1	Promoter (<=1kb)	0	66.6693
100506113	UVRAG-DT	NR_144531	UVRAG divergent transcript	Promoter (1-2kb)	1725	66.6662
101929086	LINC01447	NR_108090	long intergenic non-protein coding RNA 1447	Promoter (1-2kb)	1012	66.2601
414212	GLUD1P2	NR_048574	glutamate dehydrogenase 1 pseudogene 2	Promoter (<=1kb)	0	65.9189
101928243	DARS1-AS1	NR_110199	DARS1 antisense RNA 1	Promoter (<=1kb)	0	65.4941
56663	VTRNA1-2	NR_026704	vault RNA 1-2	Promoter (<=1kb)	0	65.4838
107105282	SCTR-AS1	NR_147846	SCTR antisense RNA 1	Promoter (<=1kb)	0	65.4607
100506190	LINC00963	NR_038955	long intergenic non-protein coding RNA 963	Promoter (<=1kb)	0	65.2146
100507171	BOLA3-AS1	NR_045634	BOLA3 divergent transcript	Promoter (<=1kb)	0	65.2145
651337	LOC651337	NR_147508	uncharacterized LOC651337	Promoter (<=1kb)	-250	67.073
100630918	PARTICL	NR_038942	promoter of MAT2A antisense radiation-induced circulating long non-coding RNA	Promoter (<=1kb)	0	65.1675
254128	NIFK-AS1	NR_037856	NIFK antisense RNA 1	Promoter (<=1kb)	0	65.065
100129794	SLC25A21-AS1	NR_033240	SLC25A21 antisense RNA 1	Promoter (<=1kb)	139	64.9123
400548	LINC02139	NR_033984	long intergenic non-protein coding RNA 2139	Promoter (<=1kb)	328	64.4385
729582	DIRC3	NR_026597	disrupted in renal carcinoma 3	Promoter (1-2kb)	1977	64.3477
255031	LINC00957	NR_015401	long intergenic non-protein coding RNA 957	Promoter (<=1kb)	77	64.3186
100130872	LOC100130872	NR_024569	uncharacterized LOC100130872	Promoter (<=1kb)	0	66.6626
100507056	CCAT1	NR_108049	colon cancer associated transcript 1	Promoter (<=1kb)	769	64.2554
101929596	LINC02613	NR_110259	long intergenic non-protein coding RNA 2613	Promoter (<=1kb)	-747	64.1845
114841040	TNRC6B-DT	NR_163486	TNRC6B divergent transcript	Promoter (<=1kb)	213	64.1744
112267983	CDK13-DT	NR_158201	CDK13 divergent transcript	Promoter (<=1kb)	194	64.1275
105376114	UBQLN1-AS1	NR_135839	UBQLN1 antisense RNA 1	Promoter (<=1kb)	193	63.8669
151877	MAGI1-IT1	NR_145422	MAGI1 intronic transcript 1	Promoter (<=1kb)	837	63.8459
100129195	ZSCAN16-AS1	NR_103455	ZSCAN16 antisense RNA 1	Promoter (<=1kb)	0	63.8234
101752400	CAPN10-DT	NR_103792	CAPN10 divergent transcript	Promoter (<=1kb)	193	63.7681
100505918	LOC100505918	NR_037851	uncharacterized LOC100505918	Promoter (<=1kb)	0	65.1308
101929448	LINC02428	NR_125925	long intergenic non-protein coding RNA 2428	Promoter (<=1kb)	0	63.3242
283587	LINC01146	NR_046094	long intergenic non-protein coding RNA 1146	Promoter (<=1kb)	0	63.137
100507389	LOC100507389	NR_038455	uncharacterized LOC100507389	Promoter (1-2kb)	1810	64.7995
100507557	FBXO30-DT	NR_038244	FBXO30 divergent transcript	Promoter (<=1kb)	0	63.0199
100885776	UGDH-AS1	NR_047679	UGDH antisense RNA 1	Promoter (<=1kb)	0	62.9997
101929705	SCIRT	NR_125864	stem cell inhibitory RNA transcript	Promoter (<=1kb)	0	62.7931
378938	MALAT1	NR_002819	metastasis associated lung adenocarcinoma transcript 1	Promoter (1-2kb)	1084	62.6745
158257	LINC02603	NR_046163	long intergenic non-protein coding RNA 2603	Promoter (<=1kb)	0	62.5048
100131496	LOC100131496	NR_024594	uncharacterized LOC100131496	Promoter (<=1kb)	-18	64.1878
100499466	LINC00674	NR_027418	long intergenic non-protein coding RNA 674	Promoter (<=1kb)	-55	62.4893
101927895	EMC1-AS1	NR_135114	EMC1 antisense RNA 1	Promoter (<=1kb)	0	62.4531
400027	LINC00938	NR_028408	long intergenic non-protein coding RNA 938	Promoter (<=1kb)	0	62.374
100131208	SNAP25-AS1	NR_040710	SNAP25 antisense RNA 1	Promoter (<=1kb)	503	62.1864
767557	SYS1-DBNDD2	NR_003189	SYS1-DBNDD2 readthrough (NMD candidate)	Promoter (<=1kb)	0	62.1632
441951	ZFAS1	NR_003604	ZNFX1 antisense RNA 1	Promoter (<=1kb)	0	62.038
101927884	EVA1A-AS	NR_110281	EVA1A antisense RNA	Promoter (<=1kb)	-93	62.0377
100847022	MIR5093	NR_049816	microRNA 5093	Promoter (<=1kb)	0	61.8175
105369632	LOC105369632	NR_135083	uncharacterized LOC105369632	Promoter (1-2kb)	-1672	63.2618
100616424	MIR4707	NR_039856	microRNA 4707	Promoter (<=1kb)	0	61.6047
101927481	LINC01909	NR_126336	long intergenic non-protein coding RNA 1909	Promoter (<=1kb)	-85	61.5425
104326193	DLX2-DT	NR_126376	DLX2 divergent transcript	Promoter (<=1kb)	0	60.5733
100507071	PIWIL2-DT	NR_134293	PIWIL2 divergent transcript	Promoter (<=1kb)	698	60.5617
100049716	NINJ2-AS1	NR_122124	NINJ2 antisense RNA 1	Promoter (1-2kb)	1368	60.5533
100506022	LINC02606	NR_104622	long intergenic non-protein coding RNA 2606	Promoter (<=1kb)	818	60.2555
728730	MAP4K3-DT	NR_037875	MAP4K3 divergent transcript	Promoter (<=1kb)	0	59.3832
100616277	MIR4522	NR_039748	microRNA 4522	Promoter (<=1kb)	0	59.169
317648	NOP14-AS1	NR_015453	NOP14 antisense RNA 1	Promoter (<=1kb)	0	59.0189
102465462	MIR6771	NR_106829	microRNA 6771	Promoter (<=1kb)	-589	59.0142
101929125	LINC01730	NR_109859	long intergenic non-protein coding RNA 1730	Promoter (<=1kb)	326	58.7863
400799	LINC01344	NR_104175	long intergenic non-protein coding RNA 1344	Promoter (<=1kb)	239	58.7688
100506190	LINC00963	NR_038955	long intergenic non-protein coding RNA 963	Promoter (<=1kb)	355	58.5972
101926933	PRMT5-DT	NR_110002	PRMT5 divergent transcript	Promoter (<=1kb)	659	58.5306
100129518	SOD2-OT1	NR_037166	SOD2 overlapping transcript 1	Promoter (<=1kb)	0	58.5288
101926925	LINC01358	NR_110626	long intergenic non-protein coding RNA 1358	Promoter (<=1kb)	570	58.4534
105379695	IER3-AS1	NR_149095	IER3 antisense RNA 1	Promoter (<=1kb)	0	58.3492
108783646	DINOL	NR_144384	damage induced long noncoding RNA	Promoter (<=1kb)	372	58.2992
100499467	LINC00673	NR_036488	long intergenic non-protein coding RNA 673	Promoter (<=1kb)	0	58.289
100507506	ECI2-DT	NR_103764	ECI2 divergent transcript	Promoter (<=1kb)	0	58.1185
650794	MIPEPP3	NR_038939	mitochondrial intermediate peptidase pseudogene 3	Promoter (<=1kb)	0	58.0577
101927040	LOC101927040	NR_110954	uncharacterized LOC101927040	Promoter (<=1kb)	872	59.6082
101927770	LOC101927770	NR_110051	uncharacterized LOC101927770	Promoter (<=1kb)	-781	59.5624
494334	MIR422A	NR_029944	microRNA 422a	Promoter (<=1kb)	113	58.0393
401022	HAGLR	NR_033979	HOXD antisense growth-associated long non-coding RNA	Promoter (<=1kb)	929	58.0111
100505687	LINC00888	NR_038301	long intergenic non-protein coding RNA 888	Promoter (<=1kb)	0	57.9465
254128	NIFK-AS1	NR_037856	NIFK antisense RNA 1	Promoter (<=1kb)	0	57.9415
101928222	LOC101928222	NR_110235	uncharacterized LOC101928222	Promoter (<=1kb)	0	59.1058
100499467	LINC00673	NR_036488	long intergenic non-protein coding RNA 673	Promoter (<=1kb)	0	57.9167
100130075	LOC100130075	NR_073494	SUZ RNA binding domain containing 1 pseudogene	Promoter (<=1kb)	379	57.7307
100499467	LINC00673	NR_036488	long intergenic non-protein coding RNA 673	Promoter (<=1kb)	62	57.6808
100499467	LINC00673	NR_036488	long intergenic non-protein coding RNA 673	Promoter (<=1kb)	0	57.5865
101928784	RORA-AS1	NR_120339	RORA antisense RNA 1	Promoter (<=1kb)	0	57.418
101929567	LINC01814	NR_110257	long intergenic non-protein coding RNA 1814	Promoter (<=1kb)	0	57.3937
101929767	LOC101929767	NR_110868	uncharacterized LOC101929767	Promoter (<=1kb)	0	58.5463
101927630	LINC02889	NR_110013	long intergenic non-protein coding RNA 2889	Promoter (<=1kb)	-169	57.392
101927559	CEBPB-AS1	NR_125739	CEBPB antisense RNA 1	Promoter (<=1kb)	-225	57.3058
158314	LINC00475	NR_027341	long intergenic non-protein coding RNA 475	Promoter (<=1kb)	-676	56.889
25845	PP7080	NR_024158	uncharacterized LOC25845	Promoter (<=1kb)	0	58.3545
100874100	STEAP2-AS1	NR_110029	STEAP2 antisense RNA 1	Promoter (<=1kb)	0	56.6849
106660612	LINC00680	NR_125727	long intergenic non-protein coding RNA 680	Promoter (<=1kb)	0	56.6698
202781	PAXIP1-DT	NR_028090	PAXIP1 divergent transcript	Promoter (<=1kb)	123	56.6338
253018	HCG27	NR_026791	HLA complex group 27	Promoter (1-2kb)	1271	56.5944
100499227	USP2-AS1	NR_034160	USP2 antisense RNA 1 (head to head)	Promoter (<=1kb)	0	56.3754
100507431	LINC02551	NR_125383	long intergenic non-protein coding RNA 2551	Promoter (<=1kb)	-190	56.3683
54082	TSPEAR-AS1	NR_103707	TSPEAR antisense RNA 1	Promoter (<=1kb)	-842	56.3681
100847064	MIR5694	NR_049879	microRNA 5694	Promoter (<=1kb)	-613	56.2897
399715	LINC02649	NR_040079	long intergenic non-protein coding RNA 2649	Promoter (1-2kb)	1881	56.1966
101926888	RALY-AS1	NR_109885	RALY antisense RNA 1	Promoter (<=1kb)	0	56.1847
100652736	LINC01311	NR_103767	long intergenic non-protein coding RNA 1311	Promoter (<=1kb)	125	56.1542
101928103	SNHG31	NR_110292	small nucleolar RNA host gene 31	Promoter (<=1kb)	0	55.9148
102465855	MIR7973-2	NR_107013	microRNA 7973-2	Promoter (<=1kb)	-935	55.8227
100288798	LOC100288798	NR_125377	uncharacterized LOC100288798	Promoter (<=1kb)	0	57.4975
105378047	UST-AS2	NR_134599	UST antisense RNA 2	Promoter (<=1kb)	-451	55.7851
101927769	LOC101927769	NR_110117	uncharacterized LOC101927769	Promoter (<=1kb)	-701	57.3987
100652853	LINC01023	NR_046368	long intergenic non-protein coding RNA 1023	Promoter (<=1kb)	0	55.7021
111822955	ATRIP-TREX1	NR_153405	ATRIP-TREX1 readthrough	Promoter (<=1kb)	0	55.675
246754	MTVR2	NR_027025	mouse mammary tumor virus receptor homolog 2	Promoter (1-2kb)	-1643	55.6655
100996437	LOC100996437	NR_110037	uncharacterized LOC100996437	Promoter (<=1kb)	0	57.0799
645967	LOC645967	NR_134652	uncharacterized LOC645967	Promoter (<=1kb)	0	56.9998
727993	PDYN-AS1	NR_134520	PDYN antisense RNA 1	Promoter (<=1kb)	0	55.6356
400960	PCBP1-AS1	NR_033872	PCBP1 antisense RNA 1	Promoter (<=1kb)	237	55.5721
100874091	TM4SF1-AS1	NR_046650	TM4SF1 antisense RNA 1	Promoter (<=1kb)	0	55.5604
104797537	GACAT3	NR_126559	gastric cancer associated transcript 3	Promoter (<=1kb)	0	55.5397
101927221	UBR5-AS1	NR_125415	UBR5 antisense RNA 1	Promoter (<=1kb)	92	55.4907
401472	GASAL1	NR_149020	growth arrest associated lncRNA 1	Promoter (<=1kb)	0	55.48
100874058	COX10-AS1	NR_049718	COX10 antisense RNA 1	Promoter (<=1kb)	0	55.3998
11209	MST1P2	NR_027504	macrophage stimulating 1 pseudogene 2	Promoter (<=1kb)	-91	55.3754
100499467	LINC00673	NR_036488	long intergenic non-protein coding RNA 673	Promoter (<=1kb)	0	55.1988
285205	LINC00636	NR_015394	long intergenic non-protein coding RNA 636	Promoter (<=1kb)	0	55.1704
100506465	LINC01234	NR_110025	long intergenic non-protein coding RNA 1234	Promoter (<=1kb)	801	55.0577
101928414	SLC28A2-AS1	NR_120335	SLC28A2 antisense RNA 1	Promoter (<=1kb)	0	54.952
100128164	LOC100128164	NR_024409	four and a half LIM domains 1 pseudogene	Promoter (<=1kb)	0	54.9495
105375847	CERNA3	NR_149110	competing endogenous lncRNA 3 for miR-645	Promoter (<=1kb)	0	54.785
101929745	LINC02119	NR_134272	long intergenic non-protein coding RNA 2119	Promoter (<=1kb)	665	54.7334
100874249	DENND5B-AS1	NR_046909	DENND5B antisense RNA 1	Promoter (<=1kb)	137	54.4993
101927934	LINC01843	NR_105045	long intergenic non-protein coding RNA 1843	Promoter (<=1kb)	0	54.443
100126270	FMR1-AS1	NR_024499	FMR1 antisense RNA 1	Promoter (<=1kb)	0	54.3741
729614	FLJ37453	NR_024279	uncharacterized LOC729614	Promoter (1-2kb)	-1395	55.6861
100129387	GABPB1-AS1	NR_024490	GABPB1 antisense RNA 1	Promoter (<=1kb)	0	54.328
102725022	LINC02352	NR_135834	long intergenic non-protein coding RNA 2352	Promoter (<=1kb)	240	54.2523
100131089	SRP14-AS1	NR_040059	SRP14 antisense RNA1 (head to head)	Promoter (<=1kb)	0	53.9883
105377736	LINC01942	NR_146727	long intergenic non-protein coding RNA 1942	Promoter (<=1kb)	569	53.913
283432	LINC00485	NR_033855	long intergenic non-protein coding RNA 485	Promoter (<=1kb)	-54	53.8443
730971	LINC02447	NR_027441	long intergenic non-protein coding RNA 2447	Promoter (<=1kb)	-278	53.7099
100996307	LIPE-AS1	NR_073179	LIPE antisense RNA 1	Promoter (<=1kb)	0	53.3825
100505918	LOC100505918	NR_037851	uncharacterized LOC100505918	Promoter (1-2kb)	-1908	55.5081
91316	GUSBP11	NR_024448	GUSB pseudogene 11	Promoter (<=1kb)	0	53.3722
101929705	SCIRT	NR_125864	stem cell inhibitory RNA transcript	Promoter (1-2kb)	1147	53.3176
100506190	LINC00963	NR_038955	long intergenic non-protein coding RNA 963	Promoter (<=1kb)	-104	53.257
388906	OGFRP1	NR_036498	opioid growth factor receptor pseudogene 1	Promoter (<=1kb)	0	53.2353
100093630	SNHG8	NR_003584	small nucleolar RNA host gene 8	Promoter (<=1kb)	0	53.2067
101928253	LOC101928253	NR_125853	uncharacterized LOC101928253	Promoter (<=1kb)	0	55.1861
100507489	LINC01277	NR_038987	long intergenic non-protein coding RNA 1277	Promoter (<=1kb)	0	53.1878
100302257	MIR1539	NR_031720	microRNA 1539	Promoter (<=1kb)	0	53.0006
100507602	TRIM52-AS1	NR_102759	TRIM52 antisense RNA 1 (head to head)	Promoter (<=1kb)	0	52.7872
101928101	IL6R-AS1	NR_147855	IL6R antisense RNA 1	Promoter (1-2kb)	-1871	52.518
151877	MAGI1-IT1	NR_145422	MAGI1 intronic transcript 1	Promoter (1-2kb)	-1632	52.4527
102724539	LINC01714	NR_125998	long intergenic non-protein coding RNA 1714	Promoter (<=1kb)	0	52.4019
101927437	LOC101927437	NR_120421	uncharacterized LOC101927437	Promoter (<=1kb)	315	54.5524
653479	MRPL45P2	NR_033934	mitochondrial ribosomal protein L45 pseudogene 2	Promoter (<=1kb)	-29	52.2512
10984	KCNQ1OT1	NR_002728	KCNQ1 opposite strand/antisense transcript 1	Promoter (<=1kb)	0	52.2021
102724550	LINC02015	NR_110826	long intergenic non-protein coding RNA 2015	Promoter (<=1kb)	0	52.0441
440352	SNX29P2	NR_002939	sorting nexin 29 pseudogene 2	Promoter (1-2kb)	1014	52.0365
729156	GTF2IRD1P1	NR_003934	GTF2I repeat domain containing 1 pseudogene 1	Promoter (<=1kb)	0	51.9892
100422876	MIR3148	NR_036104	microRNA 3148	Promoter (<=1kb)	646	51.9188
541471	MIR4435-2HG	NR_015395	MIR4435-2 host gene	Promoter (<=1kb)	573	51.632
100302237	MIR1281	NR_031694	microRNA 1281	Promoter (<=1kb)	-554	51.5811
65072	CFLAR-AS1	NR_040030	CFLAR antisense RNA 1	Promoter (<=1kb)	-511	51.5145
102606465	LOC102606465	NR_109849	uncharacterized LOC102606465	Promoter (<=1kb)	0	53.5433
101927559	CEBPB-AS1	NR_125739	CEBPB antisense RNA 1	Promoter (<=1kb)	-772	51.4791
107075116	MIR3142HG	NR_132748	MIR3142 host gene	Promoter (<=1kb)	-303	51.4585
100130855	USP3-AS1	NR_034080	USP3 antisense RNA 1	Promoter (<=1kb)	0	51.3138
677766	SCARNA2	NR_003023	small Cajal body-specific RNA 2	Promoter (<=1kb)	21	51.3034
100507283	LOC100507283	NR_103862	uncharacterized LOC100507283	Promoter (<=1kb)	0	53.3163
101929715	ODC1-DT	NR_110597	ODC1 divergent transcript	Promoter (<=1kb)	0	51.2637
106699570	LOC106699570	NR_133569	uncharacterized LOC106699570	Promoter (<=1kb)	0	53.2421
100874194	CLDN10-AS1	NR_046533	CLDN10 antisense RNA 1	Promoter (1-2kb)	-1348	51.237
100506299	ID2-AS1	NR_110153	ID2 antisense RNA 1	Promoter (<=1kb)	0	51.1553
100129046	BCAR3-AS1	NR_034091	BCAR3 antisense RNA 1	Promoter (<=1kb)	-44	51.0507
105370183	LINC00390	NR_132368	long intergenic non-protein coding RNA 390	Promoter (<=1kb)	0	51.0126
101927539	LOC101927539	NR_110807	uncharacterized LOC101927539	Promoter (<=1kb)	-954	52.9988
100129196	MATN1-AS1	NR_034182	MATN1 antisense RNA 1	Promoter (<=1kb)	0	50.9852
132241	RPL32P3	NR_003111	ribosomal protein L32 pseudogene 3	Promoter (1-2kb)	1899	50.9617
102465834	MIR7844	NR_106998	microRNA 7844	Promoter (<=1kb)	-249	50.9593
146795	LINC02003	NR_135222	long intergenic non-protein coding RNA 2003	Promoter (1-2kb)	-1481	50.8431
101927151	LOC101927151	NR_110687	uncharacterized LOC101927151	Promoter (<=1kb)	0	52.3578
100422876	MIR3148	NR_036104	microRNA 3148	Promoter (1-2kb)	-1067	50.6272
100128253	LOC100128253	NR_148995	uncharacterized LOC100128253	Promoter (1-2kb)	1810	52.2062
400619	LINC00511	NR_033876	long intergenic non-protein coding RNA 511	Promoter (<=1kb)	94	50.5566
101978719	LINC00970	NR_104091	long intergenic non-protein coding RNA 970	Promoter (<=1kb)	30	50.5186
100874207	ST3GAL6-AS1	NR_046683	ST3GAL6 antisense RNA 1	Promoter (<=1kb)	0	50.4848
440456	PLEKHM1P1	NR_024386	pleckstrin homology and RUN domain containing M1 pseudogene 1	Promoter (<=1kb)	0	50.4633
102465462	MIR6771	NR_106829	microRNA 6771	Promoter (<=1kb)	-375	50.4265
100506207	LOC100506207	NR_038979	uncharacterized LOC100506207	Promoter (<=1kb)	0	51.8868
100268168	LOC100268168	NR_026682	uncharacterized LOC100268168	Promoter (<=1kb)	0	51.7828
100507250	LOC100507250	NR_038930	uncharacterized LOC100507250	Promoter (<=1kb)	0	51.6424
100532737	ATP6V1G2-DDX39B	NR_037853	ATP6V1G2-DDX39B readthrough (NMD candidate)	Promoter (<=1kb)	0	50.3441
101928739	LOC101928739	NR_125401	uncharacterized LOC101928739	Promoter (<=1kb)	0	51.6225
104326055	APOA1-AS	NR_126362	APOA1 antisense RNA	Promoter (1-2kb)	-2000	50.2063
100506753	MAILR	NR_126338	macrophage interferon regulatory lncRNA	Promoter (<=1kb)	0	50.1985
100506385	LINC01426	NR_038885	long intergenic non-protein coding RNA 1426	Promoter (1-2kb)	1081	50.1462
100507240	VWA8-AS1	NR_039974	VWA8 antisense RNA 1 (head to head)	Promoter (<=1kb)	0	50.1247
102465133	MIR6125	NR_106740	microRNA 6125	Promoter (<=1kb)	0	50.0733
378938	MALAT1	NR_002819	metastasis associated lung adenocarcinoma transcript 1	Promoter (<=1kb)	-40	50.0594
102465526	MIR6872	NR_106932	microRNA 6872	Promoter (<=1kb)	0	50.0371
65072	CFLAR-AS1	NR_040030	CFLAR antisense RNA 1	Promoter (<=1kb)	182	49.953
101929947	ITGA6-AS1	NR_157573	ITGA6 antisense RNA 1	Promoter (<=1kb)	0	49.8892
378706	RN7SL2	NR_027260	RNA component of signal recognition particle 7SL2	Promoter (<=1kb)	0	49.8306
100128822	LINC01003	NR_027387	long intergenic non-protein coding RNA 1003	Promoter (<=1kb)	544	49.8199
55000	TUG1	NR_002323	taurine up-regulated 1	Promoter (<=1kb)	0	49.8192
100847081	MIR5703	NR_049888	microRNA 5703	Promoter (<=1kb)	0	49.6887
101928617	LOC101928617	NR_135036	uncharacterized LOC101928617	Promoter (<=1kb)	0	50.9707
400997	ACOXL-AS1	NR_122074	ACOXL antisense RNA 1	Promoter (<=1kb)	-598	49.6757
26070	MYRF-AS1	NR_026882	MYRF antisense RNA 1	Promoter (<=1kb)	660	49.6716
101928118	LOC101928118	NR_125948	uncharacterized LOC101928118	Promoter (<=1kb)	353	50.9145
100287216	SH3RF3-AS1	NR_029193	SH3RF3 antisense RNA 1	Promoter (<=1kb)	575	49.6316
100506686	IQCH-AS1	NR_040051	IQCH antisense RNA 1	Promoter (<=1kb)	0	49.6202
101926947	LINC01617	NR_147034	long intergenic non-protein coding RNA 1617	Promoter (1-2kb)	1036	49.5998
100507466	DPH6-DT	NR_038251	DPH6 divergent transcript	Promoter (<=1kb)	0	49.5885
414760	HCG14	NR_104117	HLA complex group 14	Promoter (<=1kb)	-23	49.5269
100506047	LINC02580	NR_151714	long intergenic non-protein coding RNA 2580	Promoter (<=1kb)	991	49.5082
407037	MIR320A	NR_029714	microRNA 320a	Promoter (<=1kb)	26	49.5029
101929229	PINX1-DT	NR_125432	PINX1 divergent transcript	Promoter (<=1kb)	0	49.4029
348249	CCL15-CCL14	NR_027921	CCL15-CCL14 readthrough (NMD candidate)	Promoter (<=1kb)	499	49.4014
102724064	LOC102724064	NR_135761	uncharacterized LOC102724064	Promoter (<=1kb)	25	50.3149
101928907	VPS13C-DT	NR_135690	VPS13C divergent transcript	Promoter (<=1kb)	0	49.3153
101929578	LOC101929578	NR_164152	transcription factor CP2-like	Promoter (1-2kb)	1175	49.2683
101929231	MMADHC-DT	NR_110240	MMADHC divergent transcript	Promoter (<=1kb)	0	49.2405
101929634	LINC02280	NR_135293	long intergenic non-protein coding RNA 2280	Promoter (<=1kb)	-508	49.1918
100507246	SNHG16	NR_038108	small nucleolar RNA host gene 16	Promoter (<=1kb)	0	49.1658
102467147	LINC01948	NR_104664	long intergenic non-protein coding RNA 1948	Promoter (<=1kb)	0	49.0873
100500816	MIR3649	NR_037422	microRNA 3649	Promoter (<=1kb)	0	49.0106
100289361	LOC100289361	NR_034032	uncharacterized LOC100289361	Promoter (<=1kb)	0	50.0147
400958	LINC02245	NR_036586	long intergenic non-protein coding RNA 2245	Promoter (<=1kb)	22	48.9358
91548	LOC91548	NR_148994	uncharacterized LOC91548	Promoter (<=1kb)	99	49.9302
100505832	PROX1-AS1	NR_037850	PROX1 antisense RNA 1	Promoter (1-2kb)	-1074	48.9136
84973	SNHG7	NR_003672	small nucleolar RNA host gene 7	Promoter (<=1kb)	0	48.8855
103689912	TBX2-AS1	NR_125749	TBX2 antisense RNA 1	Promoter (<=1kb)	-23	48.8486
109729182	DM1-AS	NR_147193	DM1 locus antisense RNA	Promoter (<=1kb)	-233	48.8323
728730	MAP4K3-DT	NR_037875	MAP4K3 divergent transcript	Promoter (1-2kb)	-1673	48.7983
100131564	CCDC18-AS1	NR_034089	CCDC18 antisense RNA 1	Promoter (<=1kb)	0	48.7181
100507495	SDCBP2-AS1	NR_040047	SDCBP2 antisense RNA 1	Promoter (<=1kb)	0	48.5861
101927574	LINC01186	NR_110388	long intergenic non-protein coding RNA 1186	Promoter (<=1kb)	0	48.5763
100422840	MIR4317	NR_036205	microRNA 4317	Promoter (<=1kb)	900	48.4902
103106903	LINC01276	NR_120347	long intergenic non-protein coding RNA 1276	Promoter (<=1kb)	920	48.4417
414761	HCG15	NR_135289	HLA complex group 15	Promoter (<=1kb)	-382	48.4241
284649	SMG7-AS1	NR_040063	SMG7 antisense RNA 1	Promoter (1-2kb)	1191	48.4066
100130373	LOC100130373	NR_147703	uncharacterized LOC100130373	Promoter (1-2kb)	-1097	49.5122
100750326	HTT-AS	NR_045414	HTT antisense RNA	Promoter (<=1kb)	452	48.3775
285389	LINC02028	NR_136179	long intergenic non-protein coding RNA 2028	Promoter (<=1kb)	0	48.3165
102724826	ZNF337-AS1	NR_126465	ZNF337 antisense RNA 1	Promoter (<=1kb)	67	48.3152
152302	CIDECP1	NR_002786	cell death inducing DFFA like effector c pseudogene 1	Promoter (<=1kb)	0	48.3068
102577426	LINC01962	NR_108031	long intergenic non-protein coding RNA 1962	Promoter (<=1kb)	0	48.1742
90024	FLJ20021	NR_033874	uncharacterized LOC90024	Promoter (<=1kb)	0	49.2991
105274304	LOC105274304	NR_130916	uncharacterized LOC105274304	Promoter (<=1kb)	485	49.2926
643837	LINC01128	NR_015368	long intergenic non-protein coding RNA 1128	Promoter (<=1kb)	0	48.1683
283089	WDR11-AS1	NR_033850	WDR11 antisense RNA 1	Promoter (<=1kb)	0	48.0957
728040	LINC02499	NR_046377	long intergenic non-protein coding RNA 2499	Promoter (<=1kb)	-907	48.086
100422840	MIR4317	NR_036205	microRNA 4317	Promoter (<=1kb)	0	47.9443
100847056	MIR5708	NR_049894	microRNA 5708	Promoter (<=1kb)	-405	47.9284
101928846	HIPK1-AS1	NR_110725	HIPK1 antisense RNA 1	Promoter (<=1kb)	-13	47.9011
101928269	LOC101928269	NR_110418	uncharacterized LOC101928269	Promoter (<=1kb)	0	49.0035
101928403	EIF2AK3-DT	NR_135540	EIF2AK3 divergent transcript	Promoter (<=1kb)	0	47.711
100874123	ZNRF3-AS1	NR_046851	ZNRF3 antisense RNA 1	Promoter (<=1kb)	-746	47.6562
100533184	ARHGAP19-SLIT1	NR_037909	ARHGAP19-SLIT1 readthrough (NMD candidate)	Promoter (<=1kb)	0	47.651
100507500	EGFR-AS1	NR_047551	EGFR antisense RNA 1	Promoter (<=1kb)	72	47.6471
100288798	LOC100288798	NR_125377	uncharacterized LOC100288798	Promoter (1-2kb)	1393	48.8473
101928602	LINC01775	NR_134931	long intergenic non-protein coding RNA 1775	Promoter (<=1kb)	-810	47.6148
100499467	LINC00673	NR_036488	long intergenic non-protein coding RNA 673	Promoter (<=1kb)	-347	47.5637
100499177	THAP9-AS1	NR_034075	THAP9 antisense RNA 1	Promoter (<=1kb)	0	47.5162
100847053	MIR5702	NR_049887	microRNA 5702	Promoter (<=1kb)	1000	47.4941
441194	PMS2CL	NR_002217	PMS2 C-terminal like pseudogene	Promoter (<=1kb)	0	47.4138
200772	UICLM	NR_033841	up-regulated in colorectal cancer liver metastasis	Promoter (<=1kb)	0	47.2447
105370439	LINC02313	NR_146544	long intergenic non-protein coding RNA 2313	Promoter (<=1kb)	-65	47.1899
101928079	SLC44A3-AS1	NR_104131	SLC44A3 antisense RNA 1	Promoter (<=1kb)	660	47.1561
100422899	MIR3190	NR_036158	microRNA 3190	Promoter (<=1kb)	-534	47.1392
84809	CROCCP2	NR_026752	CROCC pseudogene 2	Promoter (<=1kb)	0	47.0867
100500842	MIR3652	NR_037425	microRNA 3652	Promoter (<=1kb)	0	46.7589
147727	ILF3-DT	NR_024333	ILF3 divergent transcript	Promoter (<=1kb)	0	46.645
100287837	ARHGEF17-AS1	NR_147696	ARHGEF17 antisense RNA 1	Promoter (<=1kb)	0	46.6054
100505761	C10orf95-AS1	NR_038937	C10orf95 antisense RNA 1	Promoter (<=1kb)	0	46.5013
105751187	LRP1-AS	NR_131938	LRP1 antisense RNA	Promoter (1-2kb)	-1125	46.4509
100507501	LINC01569	NR_039999	long intergenic non-protein coding RNA 1569	Promoter (<=1kb)	-144	46.4247
105371907	SEPTIN9-DT	NR_136503	SEPTIN9 divergent transcript	Promoter (1-2kb)	-1249	46.3675
100505865	LINC00920	NR_046242	long intergenic non-protein coding RNA 920	Promoter (<=1kb)	0	46.2548
100505683	LINC01431	NR_109884	long intergenic non-protein coding RNA 1431	Promoter (<=1kb)	0	46.2388
283483	LINC00551	NR_051977	long intergenic non-protein coding RNA 551	Promoter (<=1kb)	0	46.0301
102546294	LOC102546294	NR_105057	uncharacterized LOC102546294	Promoter (<=1kb)	0	47.7752
105377586	LINC02365	NR_131965	long intergenic non-protein coding RNA 2365	Promoter (<=1kb)	-665	45.9996
648987	LOC648987	NR_034085	uncharacterized LOC648987	Promoter (<=1kb)	429	47.6813
400799	LINC01344	NR_104175	long intergenic non-protein coding RNA 1344	Promoter (<=1kb)	0	45.8908
102723766	LINC02362	NR_125933	long intergenic non-protein coding RNA 2362	Promoter (1-2kb)	1784	45.8003
414760	HCG14	NR_104117	HLA complex group 14	Promoter (<=1kb)	299	45.7978
100129223	THCAT155	NR_126055	thyroid cancer-associated transcript 155	Promoter (<=1kb)	247	45.7132
400618	SOX9-AS1	NR_103737	SOX9 antisense RNA 1	Promoter (<=1kb)	0	45.7
100507410	C1QTNF1-AS1	NR_040018	C1QTNF1 antisense RNA 1	Promoter (<=1kb)	-544	45.6925
253018	HCG27	NR_026791	HLA complex group 27	Promoter (<=1kb)	-444	45.6733
285419	LINC01091	NR_027105	long intergenic non-protein coding RNA 1091	Promoter (1-2kb)	-1230	45.6692
101927829	LOC101927829	NR_110814	uncharacterized LOC101927829	Promoter (<=1kb)	0	47.3679
285375	LINC00620	NR_027103	long intergenic non-protein coding RNA 620	Promoter (<=1kb)	0	45.4415
101929769	LINC01063	NR_132101	long intergenic non-protein coding RNA 1063	Promoter (<=1kb)	0	45.3642
101927364	LINC01571	NR_110916	long intergenic non-protein coding RNA 1571	Promoter (<=1kb)	0	45.3494
113939912	BMS1P2-AGAP9	NR_160414	BMS1P2-AGAP9 readthrough	Promoter (<=1kb)	0	45.2938
100500814	MIR3616	NR_037410	microRNA 3616	Promoter (1-2kb)	-1165	45.2711
101926935	LOC101926935	NR_110001	uncharacterized LOC101926935	Promoter (<=1kb)	0	46.9658
101928304	LOC101928304	NR_125855	uncharacterized LOC101928304	Promoter (1-2kb)	1804	46.9046
285352	KIF9-AS1	NR_033373	KIF9 antisense RNA 1	Promoter (<=1kb)	0	45.1987
101929002	LINC02287	NR_135253	long intergenic non-protein coding RNA 2287	Promoter (1-2kb)	1472	45.1914
100652772	NNT-AS1	NR_073113	NNT antisense RNA 1	Promoter (<=1kb)	0	45.1452
100528031	FKBP1A-SDCBP2	NR_037661	FKBP1A-SDCBP2 readthrough (NMD candidate)	Promoter (<=1kb)	0	45.1128
145783	LOC145783	NR_015419	uncharacterized LOC145783	Promoter (<=1kb)	0	46.4599
101927586	LINC01271	NR_109950	long intergenic non-protein coding RNA 1271	Promoter (<=1kb)	0	45.0909
400618	SOX9-AS1	NR_103737	SOX9 antisense RNA 1	Promoter (<=1kb)	0	45.0759
101929715	ODC1-DT	NR_110597	ODC1 divergent transcript	Promoter (<=1kb)	32	45.0747
728084	LINC02458	NR_038385	long intergenic non-protein coding RNA 2458	Promoter (<=1kb)	0	45.0549
693199	MIR614	NR_030345	microRNA 614	Promoter (<=1kb)	432	44.9894
100128398	LOC100128398	NR_036508	uncharacterized LOC100128398	Promoter (<=1kb)	0	46.1022
100616203	MIR4734	NR_039887	microRNA 4734	Promoter (1-2kb)	1039	44.9165
105372840	LINC01694	NR_146912	long intergenic non-protein coding RNA 1694	Promoter (1-2kb)	1432	44.9143
387055	LINC00533	NR_135285	long intergenic non-protein coding RNA 533	Promoter (<=1kb)	602	44.8243
400945	LINC01376	NR_135287	long intergenic non-protein coding RNA 1376	Promoter (<=1kb)	0	44.7546
201651	AADACP1	NR_026915	arylacetamide deacetylase pseudogene 1	Promoter (<=1kb)	375	44.7392
151877	MAGI1-IT1	NR_145422	MAGI1 intronic transcript 1	Promoter (1-2kb)	-1114	44.7346
100505812	CARD8-AS1	NR_040599	CARD8 antisense RNA 1	Promoter (<=1kb)	0	44.6843
595101	SMG1P5	NR_002453	SMG1 pseudogene 5	Promoter (<=1kb)	-685	44.6518
400960	PCBP1-AS1	NR_033872	PCBP1 antisense RNA 1	Promoter (<=1kb)	0	44.6365
283131	NEAT1	NR_002802	nuclear paraspeckle assembly transcript 1	Promoter (<=1kb)	0	44.6079
100499467	LINC00673	NR_036488	long intergenic non-protein coding RNA 673	Promoter (<=1kb)	451	44.5235
100507217	CHASERR	NR_037600	CHD2 adjacent suppressive regulatory RNA	Promoter (<=1kb)	0	44.5102
102465840	MIR7854	NR_107008	microRNA 7854	Promoter (<=1kb)	-890	44.4593
284241	LOC284241	NR_136643	uncharacterized LOC284241	Promoter (<=1kb)	0	45.4093
105371506	DHX33-DT	NR_135644	DHX33 divergent transcript	Promoter (<=1kb)	0	44.4342
400960	PCBP1-AS1	NR_033872	PCBP1 antisense RNA 1	Promoter (<=1kb)	0	44.3916
105370401	LOC105370401	NR_148361	uncharacterized LOC105370401	Promoter (<=1kb)	0	45.3156
100499467	LINC00673	NR_036488	long intergenic non-protein coding RNA 673	Promoter (<=1kb)	0	44.3869
100506585	PTPRN2-AS1	NR_038966	PTPRN2 antisense RNA 1	Promoter (<=1kb)	0	44.3446
440934	CT75	NR_136638	cancer/testis associated transcript 75	Promoter (<=1kb)	0	44.3441
101927505	LINC02348	NR_147041	long intergenic non-protein coding RNA 2348	Promoter (1-2kb)	-1969	44.3116
100422737	LINC02532	NR_015365	long intergenic non-protein coding RNA 2532	Promoter (<=1kb)	416	44.2789
100616451	MIR4471	NR_039681	microRNA 4471	Promoter (<=1kb)	414	44.2558
646324	LINC00607	NR_037195	long intergenic non-protein coding RNA 607	Promoter (<=1kb)	0	44.2115
100507475	IDH1-AS1	NR_046452	IDH1 antisense RNA 1	Promoter (<=1kb)	0	44.175
11209	MST1P2	NR_027504	macrophage stimulating 1 pseudogene 2	Promoter (<=1kb)	0	44.0631
101928674	SOCS3-DT	NR_110845	SOCS3 divergent transcript	Promoter (<=1kb)	312	43.8393
100505894	TMEM161B-AS1	NR_039993	TMEM161B antisense RNA 1	Promoter (<=1kb)	0	43.8225
340198	IFITM4P	NR_001590	interferon induced transmembrane protein 4 pseudogene	Promoter (1-2kb)	-1899	43.8192
100379345	MIR181A2HG	NR_038975	MIR181A2 host gene	Promoter (<=1kb)	716	43.7846
100129175	LOC100129175	NR_046086	uncharacterized LOC100129175	Promoter (<=1kb)	271	44.8791
645249	MNX1-AS1	NR_038835	MNX1 antisense RNA 1 (head to head)	Promoter (<=1kb)	855	43.7132
100750325	RCAN3AS	NR_045407	RCAN3 antisense RNA	Promoter (<=1kb)	0	43.7079
400123	LINC00548	NR_033877	long intergenic non-protein coding RNA 548	Promoter (1-2kb)	-1303	43.6924
100302138	MIR1292	NR_031699	microRNA 1292	Promoter (<=1kb)	0	43.5822
103344931	LOC103344931	NR_120684	uncharacterized LOC103344931	Promoter (1-2kb)	-1432	44.7179
170425	LINC00858	NR_038220	long intergenic non-protein coding RNA 858	Promoter (1-2kb)	1772	43.5626
100874100	STEAP2-AS1	NR_110029	STEAP2 antisense RNA 1	Promoter (<=1kb)	779	43.5536
644990	THRB-AS1	NR_046244	THRB antisense RNA 1	Promoter (<=1kb)	21	43.5394
100132057	PDE4DIPP6	NR_033189	PDE4DIP pseudogene 6	Promoter (<=1kb)	0	43.5258
100505881	MAGI2-AS3	NR_038343	MAGI2 antisense RNA 3	Promoter (<=1kb)	-421	43.499
100302129	MIR1915	NR_031736	microRNA 1915	Promoter (1-2kb)	1661	43.4932
654433	PAX8-AS1	NR_015377	PAX8 antisense RNA 1	Promoter (1-2kb)	-1238	43.4834
400799	LINC01344	NR_104175	long intergenic non-protein coding RNA 1344	Promoter (1-2kb)	1210	43.4626
101927045	LOC101927045	NR_110032	uncharacterized LOC101927045	Promoter (<=1kb)	0	44.43
647979	NORAD	NR_027451	non-coding RNA activated by DNA damage	Promoter (1-2kb)	1274	43.4456
100873940	MYLK-AS2	NR_046629	MYLK antisense RNA 2	Promoter (1-2kb)	-1991	43.4183
100507410	C1QTNF1-AS1	NR_040018	C1QTNF1 antisense RNA 1	Promoter (<=1kb)	0	43.3897
285505	GASK1B-AS1	NR_147407	GASK1B antisense RNA 1	Promoter (<=1kb)	0	43.3755
101927027	CHROMR	NR_110204	cholesterol induced regulator of metabolism RNA	Promoter (<=1kb)	643	43.3626
101735302	STAG3L5P	NR_103720	stromal antigen 3-like 5 pseudogene	Promoter (<=1kb)	0	43.2316
101060498	LINC02265	NR_121640	long intergenic non-protein coding RNA 2265	Promoter (<=1kb)	664	43.0489
104266958	LINC01151	NR_126348	long intergenic non-protein coding RNA 1151	Promoter (<=1kb)	0	42.9399
100505783	OSER1-DT	NR_038337	OSER1 divergent transcript	Promoter (<=1kb)	173	42.9389
339803	LOC339803	NR_036496	uncharacterized LOC339803	Promoter (<=1kb)	0	44.1108
105378934	LINC01780	NR_146623	long intergenic non-protein coding RNA 1780	Promoter (<=1kb)	-252	42.938
102465474	MIR6791	NR_106849	microRNA 6791	Promoter (<=1kb)	0	42.8942
100506939	PRKG1-AS1	NR_038277	PRKG1 antisense RNA 1	Promoter (<=1kb)	0	42.8618
101928113	ST3GAL5-AS1	NR_110569	ST3GAL5 antisense RNA 1 (head to head)	Promoter (<=1kb)	0	42.7809
105375430	SLC12A9-AS1	NR_146550	SLC12A9 antisense RNA 1	Promoter (<=1kb)	224	42.7409
105370458	SEC23A-AS1	NR_146545	SEC23A antisense RNA 1	Promoter (<=1kb)	-328	42.6891
102464825	MIR6070	NR_106718	microRNA 6070	Promoter (1-2kb)	-1833	42.6489
554279	LINC00862	NR_040064	long intergenic non-protein coding RNA 862	Promoter (<=1kb)	0	42.6364
100996425	ARLNC1	NR_131947	androgen receptor regulated long noncoding RNA 1	Promoter (<=1kb)	0	42.6276
400960	PCBP1-AS1	NR_033872	PCBP1 antisense RNA 1	Promoter (<=1kb)	0	42.6194
101101773	LINC00609	NR_073454	long intergenic non-protein coding RNA 609	Promoter (<=1kb)	0	42.6019
100131067	CKMT2-AS1	NR_034121	CKMT2 antisense RNA 1	Promoter (<=1kb)	0	42.5927
104472717	LINC01224	NR_126448	long intergenic non-protein coding RNA 1224	Promoter (<=1kb)	-139	42.5907
105370888	TMEM202-AS1	NR_135678	TMEM202 antisense RNA 1	Promoter (<=1kb)	0	42.5344
101927219	HNF4A-AS1	NR_109949	HNF4A antisense RNA 1	Promoter (<=1kb)	0	42.5166
285389	LINC02028	NR_136179	long intergenic non-protein coding RNA 2028	Promoter (<=1kb)	0	42.4476
101805488	CCAT2	NR_109834	colon cancer associated transcript 2	Promoter (1-2kb)	-1820	42.4236
647121	EMBP1	NR_003955	embigin pseudogene 1	Promoter (<=1kb)	0	42.4095
151877	MAGI1-IT1	NR_145422	MAGI1 intronic transcript 1	Promoter (<=1kb)	0	42.3554
105372582	LOC105372582	NR_135006	uncharacterized LOC105372582	Promoter (<=1kb)	0	43.4387
693132	MIR549A	NR_030393	microRNA 549a	Promoter (<=1kb)	-107	42.3539
105369723	LINC02422	NR_135029	long intergenic non-protein coding RNA 2422	Promoter (<=1kb)	0	42.3502
100129029	PKP4-AS1	NR_135242	PKP4 antisense RNA 1	Promoter (<=1kb)	0	42.3292
100506033	PTOV1-AS1	NR_040037	PTOV1 antisense RNA 1	Promoter (<=1kb)	0	42.311
497258	BDNF-AS	NR_002832	BDNF antisense RNA	Promoter (<=1kb)	0	42.2349
105373979	LINC01880	NR_146651	long intergenic non-protein coding RNA 1880	Promoter (1-2kb)	-1761	42.1659
283876	LINC00921	NR_033904	long intergenic non-protein coding RNA 921	Promoter (<=1kb)	760	42.0757
100846991	MIR5197	NR_049829	microRNA 5197	Promoter (<=1kb)	0	42.0037
106614088	MIR34AHG	NR_132742	MIR34A host gene	Promoter (<=1kb)	0	41.9591
1416	CRYBB2P1	NR_033733	crystallin beta B2 pseudogene 1	Promoter (<=1kb)	0	41.8937
8847	DLEU2	NR_002612	deleted in lymphocytic leukemia 2	Promoter (1-2kb)	1003	41.8862
102724484	CHN2-AS1	NR_120522	CHN2 antisense RNA 1	Promoter (<=1kb)	164	41.8708
107984813	CTCF-DT	NR_158165	CTCF divergent transcript	Promoter (<=1kb)	-14	41.8415
100506022	LINC02606	NR_104622	long intergenic non-protein coding RNA 2606	Promoter (1-2kb)	1749	41.8156
101927481	LINC01909	NR_126336	long intergenic non-protein coding RNA 1909	Promoter (<=1kb)	-193	41.7609
100996295	DNAH17-AS1	NR_102401	DNAH17 antisense RNA 1	Promoter (<=1kb)	471	41.6419
728613	LOC728613	NR_003713	programmed cell death 6 pseudogene	Promoter (<=1kb)	0	41.6255
359809	PEG13	NR_144431	paternally expressed 13	Promoter (1-2kb)	1182	41.5454
101929066	LOC101929066	NR_125429	uncharacterized LOC101929066	Promoter (<=1kb)	0	42.654
100113403	LIN28B-AS1	NR_046407	LIN28B antisense RNA 1	Promoter (<=1kb)	0	41.478
645323	LINC00461	NR_015436	long intergenic non-protein coding RNA 461	Promoter (1-2kb)	-1969	41.4725
100131551	LINC00887	NR_024480	long intergenic non-protein coding RNA 887	Promoter (1-2kb)	1670	41.444
101930085	HERPUD2-AS1	NR_136255	HERPUD2 antisense RNA 1	Promoter (<=1kb)	0	41.421
387066	SNHG5	NR_003038	small nucleolar RNA host gene 5	Promoter (<=1kb)	-119	41.3959
100500820	MIR3655	NR_037428	microRNA 3655	Promoter (<=1kb)	0	41.3839
102724774	LINC01594	NR_131251	long intergenic non-protein coding RNA 1594	Promoter (1-2kb)	-1816	41.3493
101928433	ATXN1-AS1	NR_136240	ATXN1 antisense RNA 1	Promoter (<=1kb)	0	41.345
105369920	LINC02410	NR_135016	long intergenic non-protein coding RNA 2410	Promoter (<=1kb)	0	41.2709
643401	PURPL	NR_038848	p53 upregulated regulator of p53 levels	Promoter (<=1kb)	0	41.2674
643749	TRAF3IP2-AS1	NR_034108	TRAF3IP2 antisense RNA 1	Promoter (<=1kb)	0	41.2592
100874042	HM13-AS1	NR_046853	HM13 antisense RNA 1	Promoter (<=1kb)	-414	41.1927
102724874	LOC102724874	NR_125830	uncharacterized LOC102724874	Promoter (<=1kb)	747	42.395
100131655	ZNF236-DT	NR_040024	ZNF236 divergent transcript	Promoter (<=1kb)	0	41.1822
92659	MAFG-DT	NR_015454	MAFG divergent transcript	Promoter (<=1kb)	80	41.1585
101928111	HDAC4-AS1	NR_135575	HDAC4 antisense RNA 1	Promoter (<=1kb)	0	41.127
283440	ITFG2-AS1	NR_033958	ITFG2 antisense RNA 1	Promoter (<=1kb)	0	41.1088
2970	GTF2IP1	NR_002206	general transcription factor IIi pseudogene 1	Promoter (1-2kb)	1598	40.8732
112268124	BAZ1A-AS1	NR_160776	BAZ1A antisense RNA 1	Promoter (<=1kb)	0	40.8591
108903150	ZNF8-ERVK3-1	NR_144447	ZNF8-ERVK3-1 readthrough	Promoter (<=1kb)	0	40.8186
102725541	ELDR	NR_110426	EGFR long non-coding downstream RNA	Promoter (<=1kb)	580	40.8009
554206	LOC554206	NR_038379	leucine carboxyl methyltransferase 1 pseudogene	Promoter (<=1kb)	0	40.7324
100532737	ATP6V1G2-DDX39B	NR_037853	ATP6V1G2-DDX39B readthrough (NMD candidate)	Promoter (<=1kb)	0	40.7284
100507194	LINC02525	NR_038295	long intergenic non-protein coding RNA 2525	Promoter (<=1kb)	0	40.6601
493754	GS1-124K5.11	NR_002933	RAB guanine nucleotide exchange factor 1 pseudogene	Promoter (<=1kb)	0	40.6245
105374952	NUP153-AS1	NR_134616	NUP153 antisense RNA 1	Promoter (<=1kb)	0	40.5956
400960	PCBP1-AS1	NR_033872	PCBP1 antisense RNA 1	Promoter (<=1kb)	-58	40.5804
105371260	LIX1L-AS1	NR_147182	LIX1L antisense RNA 1	Promoter (<=1kb)	0	40.5546
100616477	MIR4442	NR_039644	microRNA 4442	Promoter (<=1kb)	0	40.5414
731157	LOC731157	NR_105024	uncharacterized LOC731157	Promoter (<=1kb)	0	41.7059
100506022	LINC02606	NR_104622	long intergenic non-protein coding RNA 2606	Promoter (<=1kb)	0	40.4463
100500847	MIR3615	NR_037409	microRNA 3615	Promoter (<=1kb)	0	40.4207
100128905	LINC01960	NR_136175	long intergenic non-protein coding RNA 1960	Promoter (<=1kb)	0	40.4045
105378591	LOC105378591	NR_135509	uncharacterized LOC105378591	Promoter (<=1kb)	0	41.4836
100129827	IRAG1-AS1	NR_034093	IRAG1 antisense RNA 1	Promoter (<=1kb)	0	40.3627
100526820	CAHM	NR_037593	colon adenocarcinoma hypermethylated	Promoter (<=1kb)	208	40.2679
100130776	AGAP2-AS1	NR_027032	AGAP2 antisense RNA 1	Promoter (<=1kb)	0	40.2638
104326193	DLX2-DT	NR_126376	DLX2 divergent transcript	Promoter (<=1kb)	836	40.2237
284440	LINC00663	NR_026956	long intergenic non-protein coding RNA 663	Promoter (<=1kb)	0	40.186
56662	VTRNA1-3	NR_026705	vault RNA 1-3	Promoter (<=1kb)	0	40.1294
100130460	CAND1.11	NR_103765	uncharacterized LOC100130460	Promoter (1-2kb)	1191	41.3648
400960	PCBP1-AS1	NR_033872	PCBP1 antisense RNA 1	Promoter (<=1kb)	0	40.1117
100506119	LINC01503	NR_120685	long intergenic non-protein coding RNA 1503	Promoter (<=1kb)	411	40.0916
101929633	LOC101929633	NR_110574	uncharacterized LOC101929633	Promoter (<=1kb)	0	41.319
112543478	MAPK6-DT	NR_156732	MAPK6 divergent transcript	Promoter (<=1kb)	0	40.0381
101927631	ADNP-AS1	NR_110007	ADNP antisense RNA 1	Promoter (<=1kb)	-149	40.0062
102465485	MIR6809	NR_106867	microRNA 6809	Promoter (<=1kb)	690	39.9769
101929351	CDC37L1-DT	NR_121597	CDC37L1 divergent transcript	Promoter (<=1kb)	0	39.9253
101928776	LINC01258	NR_110951	long intergenic non-protein coding RNA 1258	Promoter (<=1kb)	0	39.8918
101928784	RORA-AS1	NR_120339	RORA antisense RNA 1	Promoter (<=1kb)	0	39.8339
100289098	GS1-124K5.4	NR_134570	uncharacterized LOC100289098	Promoter (<=1kb)	0	41.1342
100506328	LINC01127	NR_103791	long intergenic non-protein coding RNA 1127	Promoter (<=1kb)	0	39.7776
105377585	LINC02427	NR_147158	long intergenic non-protein coding RNA 2427	Promoter (<=1kb)	-435	39.7129
553103	MIR3936HG	NR_110997	MIR3936 host gene	Promoter (<=1kb)	0	39.6976
100133545	MRPL23-AS1	NR_024471	MRPL23 antisense RNA 1	Promoter (<=1kb)	860	39.6946
100507006	LOC100507006	NR_120420	uncharacterized LOC100507006	Promoter (<=1kb)	0	40.897
285266	ENTPD3-AS1	NR_040100	ENTPD3 antisense RNA 1	Promoter (<=1kb)	31	39.6348
101929464	PHC2-AS1	NR_125978	PHC2 antisense RNA 1	Promoter (<=1kb)	-56	39.6101
100422904	MIR3193	NR_036161	microRNA 3193	Promoter (<=1kb)	229	39.6063
101928881	LOC101928881	NR_136325	uncharacterized LOC101928881	Promoter (<=1kb)	0	40.8266
728730	MAP4K3-DT	NR_037875	MAP4K3 divergent transcript	Promoter (1-2kb)	1939	39.5635
101929457	LOC101929457	NR_135692	uncharacterized LOC101929457	Promoter (1-2kb)	1739	40.8075
100528022	BLOC1S1-RDH5	NR_037658	BLOC1S1-RDH5 readthrough	Promoter (<=1kb)	0	39.5082
646324	LINC00607	NR_037195	long intergenic non-protein coding RNA 607	Promoter (<=1kb)	959	39.3769
101927957	LINC01572	NR_126330	long intergenic non-protein coding RNA 1572	Promoter (<=1kb)	0	39.3139
100500816	MIR3649	NR_037422	microRNA 3649	Promoter (1-2kb)	-1508	39.2581
102724316	SVIL-AS1	NR_003930	SVIL antisense RNA 1	Promoter (<=1kb)	0	39.1784
729911	ANKRD34C-AS1	NR_038997	ANKRD34C antisense RNA 1	Promoter (<=1kb)	0	39.1307
101929607	LINC01990	NR_110039	long intergenic non-protein coding RNA 1990	Promoter (<=1kb)	729	39.1144
101929125	LINC01730	NR_109859	long intergenic non-protein coding RNA 1730	Promoter (<=1kb)	-767	39.0834
100505865	LINC00920	NR_046242	long intergenic non-protein coding RNA 920	Promoter (1-2kb)	-1395	39.0511
144571	A2M-AS1	NR_026971	A2M antisense RNA 1	Promoter (<=1kb)	415	39.0483
654434	SNHG20	NR_027058	small nucleolar RNA host gene 20	Promoter (<=1kb)	0	39.0293
101929140	LOC101929140	NR_120423	uncharacterized LOC101929140	Promoter (<=1kb)	0	40.4179
100505994	LUCAT1	NR_103548	lung cancer associated transcript 1	Promoter (<=1kb)	0	39.0031
101930010	DST-AS1	NR_125866	DST antisense RNA 1	Promoter (<=1kb)	42	38.9558
100874032	PRRT3-AS1	NR_046734	PRRT3 antisense RNA 1	Promoter (<=1kb)	-614	38.839
100422737	LINC02532	NR_015365	long intergenic non-protein coding RNA 2532	Promoter (<=1kb)	0	38.8223
100129461	LYRM4-AS1	NR_126015	LYRM4 antisense RNA 1	Promoter (<=1kb)	0	38.8038
652276	LOC652276	NR_015441	potassium channel tetramerization domain containing 5 pseudogene	Promoter (<=1kb)	0	38.6922
105371038	LOC105371038	NR_135177	uncharacterized LOC105371038	Promoter (<=1kb)	0	40.1571
100505636	MALINC1	NR_102739	mitosis associated long intergenic non-coding RNA 1	Promoter (<=1kb)	0	38.6469
255512	TOLLIP-DT	NR_029409	TOLLIP divergent transcript	Promoter (<=1kb)	0	38.6266
102723809	HSPA2-AS1	NR_110550	HSPA2 and ZBTB1 antisense RNA 1	Promoter (<=1kb)	0	38.6263
101928153	ITGA9-AS1	NR_110531	ITGA9 antisense RNA 1	Promoter (<=1kb)	0	38.6025
100129917	LOC100129917	NR_036511	uncharacterized LOC100129917	Promoter (<=1kb)	0	40.0218
101927056	LINC02614	NR_125395	long intergenic non-protein coding RNA 2614	Promoter (1-2kb)	-1210	38.5733
145200	LINC00239	NR_026774	long intergenic non-protein coding RNA 239	Promoter (<=1kb)	720	38.5596
101929743	LINC01586	NR_120369	long intergenic non-protein coding RNA 1586	Promoter (<=1kb)	-525	38.5499
100134259	LINC01119	NR_024452	long intergenic non-protein coding RNA 1119	Promoter (1-2kb)	1225	38.5225
101929746	ZNF341-AS1	NR_110623	ZNF341 antisense RNA 1	Promoter (<=1kb)	442	38.5173
100616154	MIR4466	NR_039676	microRNA 4466	Promoter (<=1kb)	-603	38.4937
100507599	TFIP11-DT	NR_144529	TFIP11 divergent transcript	Promoter (<=1kb)	0	38.4836
102724571	LNCTAM34A	NR_132738	long non coding transcriptional activator of miR34a	Promoter (1-2kb)	-1151	38.4314
102465866	MIR8064	NR_107031	microRNA 8064	Promoter (1-2kb)	1041	38.4238
100499467	LINC00673	NR_036488	long intergenic non-protein coding RNA 673	Promoter (<=1kb)	0	38.3479
100616307	MIR4757	NR_039914	microRNA 4757	Promoter (<=1kb)	0	38.267
105378616	LINC01715	NR_146730	long intergenic non-protein coding RNA 1715	Promoter (<=1kb)	0	38.2475
105751187	LRP1-AS	NR_131938	LRP1 antisense RNA	Promoter (<=1kb)	214	38.2
105374250	LINC02054	NR_161198	long intergenic non-protein coding RNA 2054	Promoter (1-2kb)	-1704	37.9087
388948	LINC01118	NR_034099	long intergenic non-protein coding RNA 1118	Promoter (<=1kb)	0	37.8898
109729180	SNHG26	NR_146320	small nucleolar RNA host gene 26	Promoter (<=1kb)	0	37.7739
100132249	LOC100132249	NR_135128	uncharacterized LOC100132249	Promoter (<=1kb)	-44	39.2847
100507500	EGFR-AS1	NR_047551	EGFR antisense RNA 1	Promoter (<=1kb)	0	37.7582
100499467	LINC00673	NR_036488	long intergenic non-protein coding RNA 673	Promoter (<=1kb)	0	37.7511
645212	EIF3J-DT	NR_034170	EIF3J divergent transcript	Promoter (<=1kb)	37	37.5412
255812	SDHAP1	NR_003264	succinate dehydrogenase complex flavoprotein subunit A pseudogene 1	Promoter (<=1kb)	0	37.5137
407004	MIR22	NR_029494	microRNA 22	Promoter (<=1kb)	0	37.4531
406894	MIR101-2	NR_029836	microRNA 101-2	Promoter (<=1kb)	-603	37.3498
101928021	HELZ-AS1	NR_136398	HELZ antisense RNA 1	Promoter (<=1kb)	0	37.3407
101928846	HIPK1-AS1	NR_110725	HIPK1 antisense RNA 1	Promoter (<=1kb)	0	37.289
100506343	INKA2-AS1	NR_038951	INKA2 antisense RNA 1	Promoter (<=1kb)	0	37.264
100616394	MIR4444-1	NR_039646	microRNA 4444-1	Promoter (<=1kb)	0	37.255
101927009	LINC02177	NR_135195	long intergenic non-protein coding RNA 2177	Promoter (<=1kb)	0	37.2542
283663	LINC00926	NR_024433	long intergenic non-protein coding RNA 926	Promoter (1-2kb)	-1521	37.2282
100616668	TPTE2P5	NR_038258	transmembrane phosphoinositide 3-phosphatase and tensin homolog 2 pseudogene 5	Promoter (<=1kb)	0	37.1931
101928233	LINC01671	NR_131192	long intergenic non-protein coding RNA 1671	Promoter (<=1kb)	0	37.1719
101927478	LOC101927478	NR_110630	uncharacterized LOC101927478	Promoter (<=1kb)	0	38.6632
100498859	LINC00881	NR_034008	long intergenic non-protein coding RNA 881	Promoter (<=1kb)	-288	37.1652
440461	ARHGAP27P2	NR_027283	Rho GTPase activating protein 27 pseudogene 2	Promoter (1-2kb)	1912	37.1168
400619	LINC00511	NR_033876	long intergenic non-protein coding RNA 511	Promoter (<=1kb)	-497	37.0923
101409257	EZR-AS1	NR_102425	EZR antisense RNA 1	Promoter (<=1kb)	0	37.0787
100128640	ACVR2B-AS1	NR_028389	ACVR2B antisense RNA 1	Promoter (<=1kb)	-428	37.0398
254559	MIR9-3HG	NR_015411	MIR9-3 host gene	Promoter (<=1kb)	110	37.026
100507530	MCPH1-AS1	NR_125386	MCPH1 antisense RNA 1	Promoter (<=1kb)	0	37.0217
84809	CROCCP2	NR_026752	CROCC pseudogene 2	Promoter (<=1kb)	-75	36.9372
105373113	LINC01703	NR_146920	long intergenic non-protein coding RNA 1703	Promoter (<=1kb)	0	36.8583
100130460	CAND1.11	NR_103765	uncharacterized LOC100130460	Promoter (<=1kb)	-160	38.5213
101929111	LINC01149	NR_144465	long intergenic non-protein coding RNA 1149	Promoter (<=1kb)	869	36.7828
100302229	MIR1250	NR_031652	microRNA 1250	Promoter (<=1kb)	0	36.6293
100507458	ZNF213-AS1	NR_110900	ZNF213 antisense RNA 1 (head to head)	Promoter (<=1kb)	0	36.6097
653390	RRN3P2	NR_003369	RRN3 pseudogene 2	Promoter (<=1kb)	204	36.5223
101927880	LINC02669	NR_155743	long intergenic non-protein coding RNA 2669	Promoter (<=1kb)	0	36.4636
414765	HCG25	NR_044997	HLA complex group 25	Promoter (<=1kb)	-877	36.4497
339807	LINC02579	NR_034023	long intergenic non-protein coding RNA 2579	Promoter (<=1kb)	-131	36.3638
100190939	TPT1-AS1	NR_024458	TPT1 antisense RNA 1	Promoter (<=1kb)	0	36.2902
220832	FABP5P3	NR_002935	fatty acid binding protein 5 pseudogene 3	Promoter (<=1kb)	0	36.2552
317648	NOP14-AS1	NR_015453	NOP14 antisense RNA 1	Promoter (<=1kb)	0	36.123
100506697	LINC00327	NR_038995	long intergenic non-protein coding RNA 327	Promoter (<=1kb)	0	36.1022
440461	ARHGAP27P2	NR_027283	Rho GTPase activating protein 27 pseudogene 2	Promoter (<=1kb)	431	36.0976
100500885	MIR3925	NR_037491	microRNA 3925	Promoter (<=1kb)	-937	36.0917
100133612	LINC01134	NR_024455	long intergenic non-protein coding RNA 1134	Promoter (<=1kb)	0	36.075
101927770	LOC101927770	NR_110051	uncharacterized LOC101927770	Promoter (1-2kb)	-1832	37.6324
285943	HOXA-AS2	NR_122069	HOXA cluster antisense RNA 2	Promoter (<=1kb)	0	36.0291
100506325	SP2-AS1	NR_103856	SP2 antisense RNA 1	Promoter (<=1kb)	0	35.9316
406891	MIRLET7I	NR_029661	microRNA let-7i	Promoter (<=1kb)	-985	35.9236
574501	MIR499A	NR_030223	microRNA 499a	Promoter (1-2kb)	-1771	35.8777
285441	F11-AS1	NR_033900	F11 antisense RNA 1	Promoter (<=1kb)	478	35.8755
101927621	LINC01534	NR_110707	long intergenic non-protein coding RNA 1534	Promoter (<=1kb)	0	35.8233
283596	SNHG10	NR_001459	small nucleolar RNA host gene 10	Promoter (<=1kb)	0	35.8075
379025	PSMA3-AS1	NR_029434	PSMA3 antisense RNA 1	Promoter (<=1kb)	0	35.7664
729013	ZBED5-AS1	NR_034137	ZBED5 antisense RNA 1	Promoter (<=1kb)	0	35.6912
643749	TRAF3IP2-AS1	NR_034108	TRAF3IP2 antisense RNA 1	Promoter (<=1kb)	-159	35.6808
100128537	MIR29B2CHG	NR_135298	MIR29B2 and MIR29C host gene	Promoter (1-2kb)	-1164	35.6027
645355	MIR3976HG	NR_038839	MIR3976 host gene	Promoter (<=1kb)	-695	35.5924
100129961	CCNT2-AS1	NR_036549	CCNT2 antisense RNA 1	Promoter (<=1kb)	0	35.575
8847	DLEU2	NR_002612	deleted in lymphocytic leukemia 2	Promoter (<=1kb)	-86	35.5418
254128	NIFK-AS1	NR_037856	NIFK antisense RNA 1	Promoter (1-2kb)	1897	35.4238
100874092	UBE2E1-AS1	NR_046652	UBE2E1 antisense RNA 1	Promoter (<=1kb)	0	35.3139
100507420	LINC01605	NR_121620	long intergenic non-protein coding RNA 1605	Promoter (<=1kb)	228	35.2702
105373159	LOC105373159	NR_149312	uncharacterized LOC105373159	Promoter (<=1kb)	0	37.0657
132241	RPL32P3	NR_003111	ribosomal protein L32 pseudogene 3	Promoter (<=1kb)	0	35.2687
113523640	DCXR-DT	NR_159947	DCXR divergent transcript	Promoter (1-2kb)	1664	35.235
157693	FAM87A	NR_103537	family with sequence similarity 87 member A	Promoter (<=1kb)	-784	35.2274
101927752	CLN8-AS1	NR_134302	CLN8 antisense RNA 1	Promoter (<=1kb)	0	35.2262
440900	LINC01191	NR_034128	long intergenic non-protein coding RNA 1191	Promoter (<=1kb)	-280	35.1675
284749	LINC00494	NR_026958	long intergenic non-protein coding RNA 494	Promoter (<=1kb)	0	34.9858
100130557	NFYC-AS1	NR_024567	NFYC antisense RNA 1	Promoter (<=1kb)	0	34.9699
105372480	LOC105372480	NR_144444	uncharacterized LOC105372480	Promoter (<=1kb)	0	36.6652
100505774	LOC100505774	NR_145832	uncharacterized LOC100505774	Promoter (<=1kb)	0	36.6574
286002	SLC26A4-AS1	NR_028137	SLC26A4 antisense RNA 1	Promoter (<=1kb)	0	34.9649
729582	DIRC3	NR_026597	disrupted in renal carcinoma 3	Promoter (<=1kb)	0	34.9507
100009676	ZBTB11-AS1	NR_024407	ZBTB11 antisense RNA 1	Promoter (<=1kb)	0	34.7186
100132813	LOC100132813	NR_161375	uncharacterized LOC100132813	Promoter (<=1kb)	0	36.5009
645212	EIF3J-DT	NR_034170	EIF3J divergent transcript	Promoter (<=1kb)	0	34.7059
102682016	LINC01159	NR_110373	long intergenic non-protein coding RNA 1159	Promoter (<=1kb)	-676	34.6334
100534595	HNRNPUL2-BSCL2	NR_037946	HNRNPUL2-BSCL2 readthrough (NMD candidate)	Promoter (1-2kb)	1725	34.6067
91316	GUSBP11	NR_024448	GUSB pseudogene 11	Promoter (1-2kb)	1045	34.5936
100505845	ROPN1L-AS1	NR_102746	ROPN1L antisense RNA 1	Promoter (<=1kb)	0	34.5724
728769	SCAMP1-AS1	NR_105014	SCAMP1 antisense RNA 1	Promoter (<=1kb)	0	34.5463
103689911	CATIP-AS2	NR_125777	CATIP antisense RNA 2	Promoter (<=1kb)	0	34.4447
104968399	MYL12-AS1	NR_130143	MYL12A and MYL12B antisense RNA 1	Promoter (<=1kb)	0	34.4046
100526836	BLOC1S5-TXNDC5	NR_037616	BLOC1S5-TXNDC5 readthrough (NMD candidate)	Promoter (<=1kb)	59	34.3956
100532724	NPHP3-ACAD11	NR_037804	NPHP3-ACAD11 readthrough (NMD candidate)	Promoter (<=1kb)	-443	34.362
105371252	LINC02168	NR_146573	long intergenic non-protein coding RNA 2168	Promoter (<=1kb)	-330	34.2522
339929	LPP-AS2	NR_036497	LPP antisense RNA 2	Promoter (<=1kb)	-148	34.162
100287042	MIF4GD-DT	NR_036520	MIF4GD divergent transcript	Promoter (<=1kb)	0	34.1424
101927750	ATP6V1B1-AS1	NR_110273	ATP6V1B1 antisense RNA 1	Promoter (<=1kb)	0	34.0987
102723727	LPGAT1-AS1	NR_135818	LPGAT1 antisense RNA 1	Promoter (<=1kb)	0	34.0235
283887	LINC02175	NR_135196	long intergenic non-protein coding RNA 2175	Promoter (<=1kb)	0	34.0018
100616285	MIR4645	NR_039788	microRNA 4645	Promoter (<=1kb)	89	33.9685
100508120	GMDS-DT	NR_046229	GMDS divergent transcript	Promoter (<=1kb)	390	33.9379
105371795	LOC105371795	NR_135646	uncharacterized LOC105371795	Promoter (1-2kb)	-1255	35.8584
414351	LINC00229	NR_044991	long intergenic non-protein coding RNA 229	Promoter (<=1kb)	-802	33.9356
102060282	RASSF1-AS1	NR_109831	RASSF1 antisense RNA 1	Promoter (<=1kb)	172	33.8344
100128025	WWTR1-AS1	NR_040250	WWTR1 antisense RNA 1	Promoter (<=1kb)	0	33.8242
105274304	LOC105274304	NR_130916	uncharacterized LOC105274304	Promoter (<=1kb)	-534	35.7647
100131176	WDR86-AS1	NR_034012	WDR86 antisense RNA 1	Promoter (<=1kb)	-8	33.7717
100128076	LOC100128076	NR_015444	protein tyrosine phosphatase pseudogene	Promoter (1-2kb)	1536	33.7194
284788	LOC284788	NR_027089	uncharacterized LOC284788	Promoter (1-2kb)	-1781	35.6738
693185	MIR600	NR_030331	microRNA 600	Promoter (1-2kb)	1697	33.6623
105374266	LINC01991	NR_135537	long intergenic non-protein coding RNA 1991	Promoter (1-2kb)	1792	33.5325
100505683	LINC01431	NR_109884	long intergenic non-protein coding RNA 1431	Promoter (<=1kb)	-976	33.4913
100129781	MIR193BHG	NR_132983	MIR193b-365a host gene	Promoter (1-2kb)	-1457	33.4866
107984282	LOC107984282	NR_158224	uncharacterized LOC107984282	Promoter (<=1kb)	-105	35.4445
100289098	GS1-124K5.4	NR_134570	uncharacterized LOC100289098	Promoter (<=1kb)	0	35.4322
440292	COMMD4P1	NR_157580	COMM domain containing 4 pseudogene 1	Promoter (<=1kb)	0	33.4376
102723730	LOC102723730	NR_168373	uncharacterized LOC102723730	Promoter (1-2kb)	-1400	35.3734
101060264	FOXP4-AS1	NR_126415	FOXP4 antisense RNA 1	Promoter (<=1kb)	398	33.2422
100132078	LOC100132078	NR_046085	uncharacterized LOC100132078	Promoter (<=1kb)	659	35.3038
104355295	SGMS1-AS1	NR_126411	SGMS1 antisense RNA 1	Promoter (<=1kb)	-136	33.1711
693174	MIR589	NR_030318	microRNA 589	Promoter (<=1kb)	984	33.0583
102466515	MIR1199	NR_106715	microRNA 1199	Promoter (<=1kb)	0	32.9252
101927703	FOXCUT	NR_125804	FOXC1 upstream transcript	Promoter (1-2kb)	1972	32.8839
101926987	DLGAP4-AS1	NR_109939	DLGAP4 antisense RNA 1	Promoter (<=1kb)	817	32.8638
407017	MIR26B	NR_029500	microRNA 26b	Promoter (1-2kb)	1740	32.7124
101927620	DDHD1-DT	NR_110062	DDHD1 divergent transcript	Promoter (<=1kb)	235	32.7026
105378367	LOC105378367	NR_132791	uncharacterized LOC105378367	Promoter (<=1kb)	422	35.1468
100302640	LINC00882	NR_028303	long intergenic non-protein coding RNA 882	Promoter (<=1kb)	0	32.6836
100775104	KLHL7-DT	NR_046220	KLHL7 divergent transcript	Promoter (<=1kb)	0	32.6519
100506775	LINC01353	NR_117097	long intergenic non-protein coding RNA 1353	Promoter (<=1kb)	0	32.6422
101929125	LINC01730	NR_109859	long intergenic non-protein coding RNA 1730	Promoter (<=1kb)	0	32.4722
100287722	AP4B1-AS1	NR_037864	AP4B1 antisense RNA 1	Promoter (<=1kb)	0	32.4656
730013	ABCC6P2	NR_023387	ATP binding cassette subfamily C member 6 pseudogene 2	Promoter (<=1kb)	0	32.439
100288198	HMGN3-AS1	NR_040671	HMGN3 antisense RNA 1	Promoter (<=1kb)	0	32.4115
731223	LINC01220	NR_038421	long intergenic non-protein coding RNA 1220	Promoter (<=1kb)	-60	32.4056
105376382	LASTR	NR_134491	lncRNA associated with SART3 regulation of splicing	Promoter (<=1kb)	0	32.2844
646982	LINC00598	NR_024505	long intergenic non-protein coding RNA 598	Promoter (<=1kb)	377	32.2058
102724368	LINC02585	NR_111921	long intergenic non-protein coding RNA 2585	Promoter (<=1kb)	69	32.0726
100506070	RBFADN	NR_103445	RBFA downstream neighbor	Promoter (<=1kb)	0	32.0278
100616189	MIR4421	NR_039617	microRNA 4421	Promoter (<=1kb)	-701	32.0202
101929541	LINC02608	NR_125982	long intergenic non-protein coding RNA 2608	Promoter (<=1kb)	321	32.0058
414765	HCG25	NR_044997	HLA complex group 25	Promoter (<=1kb)	-187	31.9452
102465840	MIR7854	NR_107008	microRNA 7854	Promoter (1-2kb)	1752	31.8732
105500240	XLOC_009911	NR_131215	uncharacterized LOC105500240	Promoter (<=1kb)	0	34.2691
102467073	HRAT5	NR_104613	heart tissue-associated transcript 5	Promoter (<=1kb)	0	31.7409
730101	LOC730101	NR_024403	uncharacterized LOC730101	Promoter (<=1kb)	35	34.1752
100130987	LOC100130987	NR_024469	uncharacterized LOC100130987	Promoter (<=1kb)	0	34.163
80868	HCG4B	NR_001317	HLA complex group 4B	Promoter (<=1kb)	86	31.5612
100996348	CA3-AS1	NR_121630	CA3 antisense RNA 1	Promoter (<=1kb)	0	31.5534
100130581	LINC00910	NR_027412	long intergenic non-protein coding RNA 910	Promoter (<=1kb)	0	31.4142
100288069	LOC100288069	NR_168328	uncharacterized LOC100288069	Promoter (<=1kb)	-135	34.0728
101927586	LINC01271	NR_109950	long intergenic non-protein coding RNA 1271	Promoter (<=1kb)	-889	31.3011
643783	USP46-DT	NR_125363	USP46 divergent transcript	Promoter (<=1kb)	66	31.2557
111822955	ATRIP-TREX1	NR_153405	ATRIP-TREX1 readthrough	Promoter (<=1kb)	0	31.1169
102466726	MIR6745	NR_106803	microRNA 6745	Promoter (<=1kb)	0	31.0902
114796	PSMG3-AS1	NR_021487	PSMG3 antisense RNA 1 (head to head)	Promoter (<=1kb)	0	31.0713
101929567	LINC01814	NR_110257	long intergenic non-protein coding RNA 1814	Promoter (<=1kb)	0	31.0407
107984036	RAB33B-AS1	NR_159963	RAB33B antisense RNA 1	Promoter (<=1kb)	0	31.0367
730202	PAPOLA-DT	NR_122121	PAPOLA divergent transcript	Promoter (<=1kb)	101	30.9813
101928837	TSKU-AS1	NR_120561	TSKU antisense RNA 1	Promoter (<=1kb)	0	30.8919
101928766	LINC01979	NR_110850	long intergenic non-protein coding RNA 1979	Promoter (<=1kb)	215	30.8291
101559451	LOC101559451	NR_103482	uncharacterized LOC101559451	Promoter (<=1kb)	0	33.7673
100616242	MIR4673	NR_039820	microRNA 4673	Promoter (<=1kb)	-443	30.738
102724246	TTC39C-AS1	NR_110796	TTC39C antisense RNA 1	Promoter (<=1kb)	0	30.7284
254896	LOC254896	NR_046173	uncharacterized LOC254896	Promoter (<=1kb)	0	33.6247
101927157	LOC101927157	NR_125879	uncharacterized LOC101927157	Promoter (<=1kb)	0	33.6031
541471	MIR4435-2HG	NR_015395	MIR4435-2 host gene	Promoter (<=1kb)	6	30.624
283214	LOC283214	NR_046090	uncharacterized LOC283214	Promoter (<=1kb)	0	33.5304
644050	LINC01529	NR_104176	long intergenic non-protein coding RNA 1529	Promoter (1-2kb)	1223	30.5415
144486	CEP83-DT	NR_027035	CEP83 divergent transcript	Promoter (<=1kb)	0	30.4449
145694	KIF23-AS1	NR_132969	KIF23 and PAQR5 antisense RNA 1	Promoter (<=1kb)	0	30.4398
100129175	LOC100129175	NR_046086	uncharacterized LOC100129175	Promoter (<=1kb)	844	33.3406
400999	FLJ42351	NR_033871	uncharacterized LOC400999	Promoter (<=1kb)	0	33.3132
378706	RN7SL2	NR_027260	RNA component of signal recognition particle 7SL2	Promoter (<=1kb)	436	30.4097
100130987	LOC100130987	NR_024469	uncharacterized LOC100130987	Promoter (<=1kb)	-187	33.1839
100272228	LINC00894	NR_027456	long intergenic non-protein coding RNA 894	Promoter (<=1kb)	0	30.3805
595101	SMG1P5	NR_002453	SMG1 pseudogene 5	Promoter (<=1kb)	0	30.309
196047	EMX2OS	NR_002791	EMX2 opposite strand/antisense RNA	Promoter (1-2kb)	-1907	30.2611
101928099	PCAT7	NR_121566	prostate cancer associated transcript 7	Promoter (<=1kb)	-49	30.2451
54508	EPB41L4A-DT	NR_027706	EPB41L4A divergent transcript	Promoter (<=1kb)	586	29.6842
105377267	LOC105377267	NR_136191	uncharacterized LOC105377267	Promoter (1-2kb)	-1950	32.7673
101928154	LINC01485	NR_108028	long intergenic non-protein coding RNA 1485	Promoter (<=1kb)	0	29.6292
100529209	RNASEK-C17orf49	NR_037717	RNASEK-C17orf49 readthrough	Promoter (<=1kb)	0	29.5494
100302263	MIR1908	NR_031729	microRNA 1908	Promoter (<=1kb)	0	29.4844
100996930	LINC00621	NR_138043	long intergenic non-protein coding RNA 621	Promoter (<=1kb)	0	29.3693
100874042	HM13-AS1	NR_046853	HM13 antisense RNA 1	Promoter (1-2kb)	1586	29.3611
102724596	LOC102724596	NR_110882	uncharacterized LOC102724596	Promoter (<=1kb)	129	32.5913
100652730	LINC00659	NR_046224	long intergenic non-protein coding RNA 659	Promoter (<=1kb)	-455	29.3457
100532746	PPT2-EGFL8	NR_037861	PPT2-EGFL8 readthrough (NMD candidate)	Promoter (<=1kb)	0	29.302
100505881	MAGI2-AS3	NR_038343	MAGI2 antisense RNA 3	Promoter (<=1kb)	0	29.2686
106660606	MIR3677HG	NR_132988	MIR3677 and MIR940 host gene	Promoter (<=1kb)	0	29.2453
100652740	PYCARD-AS1	NR_102400	PYCARD antisense RNA 1	Promoter (<=1kb)	0	29.1796
100134713	NDUFB2-AS1	NR_024454	NDUFB2 antisense RNA 1	Promoter (<=1kb)	0	29.1048
100500871	MIR3622B	NR_037418	microRNA 3622b	Promoter (<=1kb)	-628	29.0956
100506190	LINC00963	NR_038955	long intergenic non-protein coding RNA 963	Promoter (<=1kb)	-88	29.0194
728609	SDHAP3	NR_003263	succinate dehydrogenase complex flavoprotein subunit A pseudogene 3	Promoter (<=1kb)	0	28.8278
100874054	FALEC	NR_051960	focally amplified long non-coding RNA in epithelial cancer	Promoter (<=1kb)	0	28.6541
439931	THAP7-AS1	NR_027051	THAP7 antisense RNA 1	Promoter (<=1kb)	0	28.601
105370400	LINC02332	NR_146543	long intergenic non-protein coding RNA 2332	Promoter (<=1kb)	-310	28.5779
105372566	LINC01747	NR_146527	long intergenic non-protein coding RNA 1747	Promoter (<=1kb)	958	28.5498
407975	MIR17HG	NR_027349	miR-17-92a-1 cluster host gene	Promoter (<=1kb)	-292	28.403
140846	FAM83C-AS1	NR_109815	FAM83C antisense RNA 1	Promoter (<=1kb)	0	28.3961
400627	LOC400627	NR_148968	uncharacterized LOC400627	Promoter (<=1kb)	823	31.685
100505887	LINC01672	NR_104620	long intergenic non-protein coding RNA 1672	Promoter (<=1kb)	92	28.208
100616480	MIR4479	NR_039697	microRNA 4479	Promoter (<=1kb)	87	28.1187
101928053	LOC101928053	NR_120540	uncharacterized LOC101928053	Promoter (<=1kb)	0	31.5368
100874032	PRRT3-AS1	NR_046734	PRRT3 antisense RNA 1	Promoter (<=1kb)	0	27.9672
100505854	APTR	NR_038361	Alu-mediated CDKN1A/p21 transcriptional regulator	Promoter (<=1kb)	0	27.9395
101929059	ZIM2-AS1	NR_110744	ZIM2 antisense RNA 1	Promoter (<=1kb)	0	27.6082
102723582	WDR5B-DT	NR_125405	WDR5B divergent transcript	Promoter (<=1kb)	0	27.4562
100507551	PGLS-DT	NR_147835	PGLS divergent transcript	Promoter (<=1kb)	0	27.2555
101927539	LOC101927539	NR_110807	uncharacterized LOC101927539	Promoter (1-2kb)	-1342	31.099
100422954	MIR4309	NR_036192	microRNA 4309	Promoter (<=1kb)	-441	26.8006
101928243	DARS1-AS1	NR_110199	DARS1 antisense RNA 1	Promoter (<=1kb)	0	26.6647
100126791	EGOT	NR_004428	eosinophil granule ontogeny transcript	Promoter (<=1kb)	988	26.4979
101929089	TTC36-AS1	NR_120572	TTC36 and KMT2A antisense RNA 1	Promoter (<=1kb)	0	26.4546
401022	HAGLR	NR_033979	HOXD antisense growth-associated long non-coding RNA	Promoter (<=1kb)	0	26.4058
100616406	MIR4521	NR_039746	microRNA 4521	Promoter (<=1kb)	524	26.3559
541471	MIR4435-2HG	NR_015395	MIR4435-2 host gene	Promoter (<=1kb)	0	26.3225
100130373	LOC100130373	NR_147703	uncharacterized LOC100130373	Promoter (<=1kb)	0	30.7845
101927765	COA6-AS1	NR_125961	COA6 antisense RNA 1	Promoter (<=1kb)	0	26.1922
644962	TNRC18P1	NR_077215	trinucleotide repeat containing 18 pseudogene 1	Promoter (<=1kb)	-601	25.908
641977	SEPTIN7P2	NR_024271	septin 7 pseudogene 2	Promoter (<=1kb)	0	25.8636
112268140	LOC112268140	NR_158218	loricrin-like	Promoter (<=1kb)	0	25.3689
400236	FOXN3-AS1	NR_036500	FOXN3 antisense RNA 1	Promoter (<=1kb)	342	25.0277
100287015	LOC100287015	NR_040040	uncharacterized LOC100287015	Promoter (<=1kb)	0	30.4406
100499467	LINC00673	NR_036488	long intergenic non-protein coding RNA 673	Promoter (<=1kb)	-145	25.0195
100131213	ZNF503-AS2	NR_024421	ZNF503 antisense RNA 2	Promoter (<=1kb)	0	24.9063
140828	LINC00261	NR_001558	long intergenic non-protein coding RNA 261	Promoter (1-2kb)	1957	24.6736
100131060	LINC01135	NR_034014	long intergenic non-protein coding RNA 1135	Promoter (<=1kb)	0	24.4516
406994	MIR212	NR_029625	microRNA 212	Promoter (<=1kb)	0	24.4313
100128640	ACVR2B-AS1	NR_028389	ACVR2B antisense RNA 1	Promoter (<=1kb)	-646	24.3287
101928099	PCAT7	NR_121566	prostate cancer associated transcript 7	Promoter (1-2kb)	-1564	24.2169
100616169	MIR378D2	NR_039602	microRNA 378d-2	Promoter (<=1kb)	96	24.2047
144481	SOCS2-AS1	NR_038263	SOCS2 antisense RNA 1	Promoter (<=1kb)	0	24.0451
100500871	MIR3622B	NR_037418	microRNA 3622b	Promoter (<=1kb)	-827	23.8569
101928113	ST3GAL5-AS1	NR_110569	ST3GAL5 antisense RNA 1 (head to head)	Promoter (<=1kb)	0	22.8803
100126348	MIR760	NR_030621	microRNA 760	Promoter (<=1kb)	0	22.3125
105372483	ZNF497-AS1	NR_136527	ZNF497 antisense RNA 1	Promoter (<=1kb)	0	22.088
283089	WDR11-AS1	NR_033850	WDR11 antisense RNA 1	Promoter (<=1kb)	0	22.0704
406937	MIR145	NR_029686	microRNA 145	Promoter (<=1kb)	-71	21.0505
105372566	LINC01747	NR_146527	long intergenic non-protein coding RNA 1747	Promoter (<=1kb)	741	20.9843
442211	ATP6V0CP3	NR_037141	ATPase H+ transporting V0 subunit c pseudogene 3	Promoter (<=1kb)	-81	20.1208
201617	LINC00870	NR_038221	long intergenic non-protein coding RNA 870	Promoter (<=1kb)	139	20.0802
106614088	MIR34AHG	NR_132742	MIR34A host gene	Promoter (<=1kb)	-28	19.6001
400960	PCBP1-AS1	NR_033872	PCBP1 antisense RNA 1	Promoter (<=1kb)	0	19.5995
112267983	CDK13-DT	NR_158201	CDK13 divergent transcript	Promoter (<=1kb)	0	19.599
102724312	LINC01770	NR_125994	long intergenic non-protein coding RNA 1770	Promoter (<=1kb)	850	19.3956
101927765	COA6-AS1	NR_125961	COA6 antisense RNA 1	Promoter (<=1kb)	0	19.3413
101928595	YPEL3-DT	NR_135192	YPEL3 divergent transcript	Promoter (<=1kb)	0	19.3174
100128788	SRRM2-AS1	NR_027274	SRRM2 antisense RNA 1	Promoter (<=1kb)	142	18.5708
339988	LINC02481	NR_147207	long intergenic non-protein coding RNA 2481	Promoter (<=1kb)	125	18.529
103021294	ABALON	NR_131907	apoptotic BCL2L1-antisense long non-coding RNA	Promoter (<=1kb)	0	18.2509
285352	KIF9-AS1	NR_033373	KIF9 antisense RNA 1	Promoter (<=1kb)	0	18.1996
85028	SNHG12	NR_024127	small nucleolar RNA host gene 12	Promoter (<=1kb)	-8	17.9212
643783	USP46-DT	NR_125363	USP46 divergent transcript	Promoter (<=1kb)	266	17.8208
100422876	MIR3148	NR_036104	microRNA 3148	Promoter (<=1kb)	443	17.6384
100505984	LINC02478	NR_103775	long intergenic non-protein coding RNA 2478	Promoter (<=1kb)	839	17.5616
406994	MIR212	NR_029625	microRNA 212	Promoter (<=1kb)	-52	17.1133
10984	KCNQ1OT1	NR_002728	KCNQ1 opposite strand/antisense transcript 1	Promoter (<=1kb)	-20	17.0318
100287314	LINC00941	NR_040245	long intergenic non-protein coding RNA 941	Promoter (<=1kb)	0	16.9512
105371430	LOC105371430	NR_136407	uncharacterized LOC105371430	Promoter (<=1kb)	0	26.8841
100507551	PGLS-DT	NR_147835	PGLS divergent transcript	Promoter (<=1kb)	-249	16.9042
100533464	PRH1-PRR4	NR_037918	PRH1-PRR4 readthrough	Promoter (<=1kb)	0	16.5779
144571	A2M-AS1	NR_026971	A2M antisense RNA 1	Promoter (<=1kb)	0	16.4465
283887	LINC02175	NR_135196	long intergenic non-protein coding RNA 2175	Promoter (<=1kb)	0	16.4236
100616169	MIR378D2	NR_039602	microRNA 378d-2	Promoter (<=1kb)	0	16.2503
100616480	MIR4479	NR_039697	microRNA 4479	Promoter (<=1kb)	331	16.1906
100507530	MCPH1-AS1	NR_125386	MCPH1 antisense RNA 1	Promoter (<=1kb)	-30	16.0187
101927750	ATP6V1B1-AS1	NR_110273	ATP6V1B1 antisense RNA 1	Promoter (<=1kb)	0	15.7438
493900	TMEM9B-AS1	NR_073431	TMEM9B antisense RNA 1	Promoter (<=1kb)	0	15.261
645513	SEPTIN7P14	NR_037630	septin 7 pseudogene 14	Promoter (<=1kb)	0	15.0771
283131	NEAT1	NR_002802	nuclear paraspeckle assembly transcript 1	Promoter (<=1kb)	50	15.0437
102465835	MIR7845	NR_106999	microRNA 7845	Promoter (<=1kb)	6	14.906
101928530	LOC101928530	NR_110919	uncharacterized LOC101928530	Promoter (<=1kb)	39	25.5695
100126693	LINC00322	NR_103713	long intergenic non-protein coding RNA 322	Promoter (1-2kb)	-1078	14.7166
727993	PDYN-AS1	NR_134520	PDYN antisense RNA 1	Promoter (<=1kb)	0	14.6989
407037	MIR320A	NR_029714	microRNA 320a	Promoter (<=1kb)	0	14.6512
553103	MIR3936HG	NR_110997	MIR3936 host gene	Promoter (<=1kb)	0	14.2169
64493	LINC00235	NR_024121	long intergenic non-protein coding RNA 235	Promoter (<=1kb)	92	14.1776
100130987	LOC100130987	NR_024469	uncharacterized LOC100130987	Promoter (<=1kb)	0	24.8009
102723824	EML4-AS1	NR_110584	EML4 antisense RNA 1	Promoter (<=1kb)	186	14.1297
100506753	MAILR	NR_126338	macrophage interferon regulatory lncRNA	Promoter (<=1kb)	153	14.0756
112268124	BAZ1A-AS1	NR_160776	BAZ1A antisense RNA 1	Promoter (<=1kb)	0	13.5912
158314	LINC00475	NR_027341	long intergenic non-protein coding RNA 475	Promoter (<=1kb)	-473	13.4314
100302229	MIR1250	NR_031652	microRNA 1250	Promoter (<=1kb)	-127	13.3349
6029	RN7SL1	NR_002715	RNA component of signal recognition particle 7SL1	Promoter (<=1kb)	0	13.1218
401022	HAGLR	NR_033979	HOXD antisense growth-associated long non-coding RNA	Promoter (<=1kb)	0	13.0953
101929745	LINC02119	NR_134272	long intergenic non-protein coding RNA 2119	Promoter (<=1kb)	0	12.8867
100289495	LOC100289495	NR_040022	uncharacterized LOC100289495	Promoter (<=1kb)	155	23.3675
107984282	LOC107984282	NR_158224	uncharacterized LOC107984282	Promoter (<=1kb)	-321	22.9902
101928530	LOC101928530	NR_110919	uncharacterized LOC101928530	Promoter (<=1kb)	0	22.9781
111822955	ATRIP-TREX1	NR_153405	ATRIP-TREX1 readthrough	Promoter (<=1kb)	0	12.7744
100505636	MALINC1	NR_102739	mitosis associated long intergenic non-coding RNA 1	Promoter (<=1kb)	0	12.4921
100505687	LINC00888	NR_038301	long intergenic non-protein coding RNA 888	Promoter (<=1kb)	15	12.1895
101928099	PCAT7	NR_121566	prostate cancer associated transcript 7	Promoter (1-2kb)	-1317	12.1525
100126693	LINC00322	NR_103713	long intergenic non-protein coding RNA 322	Promoter (<=1kb)	-852	12.1224
103021294	ABALON	NR_131907	apoptotic BCL2L1-antisense long non-coding RNA	Promoter (<=1kb)	245	11.756
729013	ZBED5-AS1	NR_034137	ZBED5 antisense RNA 1	Promoter (<=1kb)	0	11.7407
100616406	MIR4521	NR_039746	microRNA 4521	Promoter (<=1kb)	274	11.6456
115110	TNFRSF14-AS1	NR_026927	TNFRSF14 antisense RNA 1	Promoter (<=1kb)	3	11.5242
107105282	SCTR-AS1	NR_147846	SCTR antisense RNA 1	Promoter (<=1kb)	0	11.5063
400958	LINC02245	NR_036586	long intergenic non-protein coding RNA 2245	Promoter (<=1kb)	0	11.4843
400236	FOXN3-AS1	NR_036500	FOXN3 antisense RNA 1	Promoter (<=1kb)	544	11.3986
344967	LOC344967	NR_027277	acyl-CoA thioesterase 7 pseudogene	Promoter (<=1kb)	0	11.3595
219347	TMEM254-AS1	NR_027428	TMEM254 antisense RNA 1	Promoter (<=1kb)	0	11.193
389247	LOC389247	NR_033995	uncharacterized LOC389247	Promoter (<=1kb)	0	19.3229
102724316	SVIL-AS1	NR_003930	SVIL antisense RNA 1	Promoter (<=1kb)	0	11.0674
101929769	LINC01063	NR_132101	long intergenic non-protein coding RNA 1063	Promoter (<=1kb)	-79	10.7852
651337	LOC651337	NR_147508	uncharacterized LOC651337	Promoter (1-2kb)	1853	19.1783
8418	CMAHP	NR_002174	cytidine monophospho-N-acetylneuraminic acid hydroxylase
100289098	GS1-124K5.4	NR_134570	uncharacterized LOC100289098	Promoter (<=1kb)	-83	18.8378
107985246	LOC107985246	NR_160746	uncharacterized LOC107985246	Promoter (<=1kb)	0	18.644
653381	SORD2P	NR_146393	sorbitol dehydrogenase 2
339005	WHAMMP3	NR_003521	WAS protein homolog associated with actin
100506710	EBLN3P	NR_036592	endogenous Bornavirus like nucleoprotein 3
650655	ABCA17P	NR_003574	ATP binding cassette subfamily A member 17
100505942	LOC100505942	NR_104656	uncharacterized LOC100505942	Promoter (<=1kb)	0	18.1474
728485	LOC728485	NR_164115	uncharacterized LOC728485	Promoter (<=1kb)	0	18.0271
100422781	LOC100422781	NR_147505	uncharacterized LOC100422781	Promoter (<=1kb)	0	17.944
100289097	FRG1CP	NR_132315	FSHD region gene 1 family member C
101954275	RNU6-7	NR_104084	RNA
145837	DRAIC	NR_026979	downregulated RNA in cancer
101954275	RNU6-7	NR_104084	RNA
101927040	LOC101927040	NR_110954	uncharacterized LOC101927040	Promoter (<=1kb)	662	17.3529
90586	AOC4P	NR_002773	amine oxidase copper containing 4
100130015	URAHP	NR_027335	urate (hydroxyiso-) hydrolase
267010	RNU12	NR_029422	RNA
692084	SNORD13	NR_003041	small nucleolar RNA
284788	LOC284788	NR_027089	uncharacterized LOC284788	Promoter (1-2kb)	-1984	16.8779
100132352	FRG1HP	NR_034006	FSHD region gene 1 family member H
606500	SNORD68	NR_002450	small nucleolar RNA
727676	SNORD118	NR_033294	small nucleolar RNA
554203	JPX	NR_024582	JPX transcript
101954276	RNVU1-6	NR_104085	RNA
6085	RNY3	NR_004392	RNA
26828	RNU5F-1	NR_002753	RNA
90586	AOC4P	NR_002773	amine oxidase copper containing 4
102606465	LOC102606465	NR_109849	uncharacterized LOC102606465	Promoter (<=1kb)	0	15.5441
107161151	AOX3P-AOX2P	NR_135011	AOX3P-AOX2P readthrough
26824	RNU11	NR_004407	RNA
692057	SNORD12	NR_003030	small nucleolar RNA
101954275	RNU6-7	NR_104084	RNA
100506885	LNC-LBCS	NR_134649	lncRNA bladder and prostate cancer suppressor
109616985	SNORD3J	NR_145740	small nucleolar RNA
26834	RNU4-2	NR_003137	RNA
150776	SMPD4BP	NR_026922	sphingomyelin phosphodiesterase 4B
26863	RNVU1-18	NR_004400	RNA
100147744	RNU7-1	NR_023317	RNA
401303	ZNF815P	NR_023382	zinc finger protein 815
389247	LOC389247	NR_033995	uncharacterized LOC389247	Promoter (<=1kb)	0	13.8725
107984399	LOC107984399	NR_159965	uncharacterized LOC107984399	Promoter (<=1kb)	153	13.7318
100113393	SNORD12B	NR_003695	small nucleolar RNA
101954275	RNU6-7	NR_104084	RNA
101928303	ZPLD2P	NR_110698	zona pellucida like domain containing 2
101929767	LOC101929767	NR_110868	uncharacterized LOC101929767	Promoter (<=1kb)	0	13.1527
100129405	MSTO2P	NR_024117	misato family member 2
339483	MTMR9LP	NR_026850	myotubularin related protein 9 like
101954271	RNU6-9	NR_104080	RNA
100151683	RNU4ATAC	NR_023343	RNA
101954266	RNVU1-14	NR_104075	RNA
100169751	RNA5S1	NR_023363	RNA
253039	CUTALP	NR_024408	cutA divalent cation tolerance like
100861550	PLUT	NR_047484	PDX1 associated lncRNA
101928303	ZPLD2P	NR_110698	zona pellucida like domain containing 2
128854	TSPY26P	NR_002781	testis specific protein Y-linked 26
26799	SNORD50A	NR_002743	small nucleolar RNA
26829	RNU5E-1	NR_002754	RNA
150776	SMPD4BP	NR_026922	sphingomyelin phosphodiesterase 4B
6290	SAA3P	NR_026576	serum amyloid A3
100169751	RNA5S1	NR_023363	RNA
388007	SERPINA13P	NR_015340	serpin family A member 13
222699	TOB2P1	NR_002936	transducer of ERBB2
100151683	RNU4ATAC	NR_023343	RNA
101954266	RNVU1-14	NR_104075	RNA
