# Supplementary material for: Pilot study: predicting the interplay between FOXO1 and its downstream long non-coding RNAs in HCC
Source: Front Oncol. 2026 Feb 16;16:1692980. doi: 10.3389/fonc.2026.1692980 (PMC12950588; doi:10.3389/fonc.2026.1692980)
Supplement: Supplementary file 5 [file Table3.xlsx]

## Sheet: Sheet1
	Spplementary Table 3
	lncRNA	log2FoldChange
Downregulated	ZFAS1	-1.00242
	LINC00324	-1.82315
	SNHG12	-1.3051
	LINC00862	-1.1273
	SNHG32	-1.20933
	LINC01962	-1.23687
	IQCH-AS1	-1.70573
	DCXR-DT	-2.31083
Upregulated	JPX	1.19077
	GLUD1P2	1.43081
	FABP5P3	1.2944
	SMPD4BP	1.08504
